# Supplementary material for: Bio-inspired artificial somatic index for reflecting the travel experience of passenger agents under a flexible transportation scenario
Source: Sci Rep. 2023 Oct 16;13:17578. doi: 10.1038/s41598-023-44414-x (PMC10579406; doi:10.1038/s41598-023-44414-x)
Supplement: Supplementary file 1 — Supplementary Information. [file 41598_2023_44414_MOESM1_ESM.xlsx]

## Sheet: Experimental Data
Cycle	Trip-request	Transport Operator	Score	Initial Time	Initial Distance	Initial Cost	Initial Utility	Final Time	Final Distance	Final Cost	Final Utility	SomaticReaction
1	1	LowCost	21.1809	83	59	63.0237	61.3	83	59	63.0237	62.9	0.457632
1	2	LowCost	24.5329	76	59	60.9314	38.8	76	59	60.9314	38	-0.178449
1	3	Touristic	20.7786	87	59	65.4144	69.3	90	61	67.6144	72.5	-0.435149
1	4	Express	22.8039	81	59	62.9263	52.8	79	59	62.1263	50.9	0.309984
1	5	Express	19.9294	83	59	63.4279	66.6	81	59	62.6279	61.8	-0.602605
1	6	Touristic	20.6909	85	59	64.9459	67.4	93	63	70.1459	80.2	0.0244294
1	7	Touristic	22.2227	86	61	66.4944	63.7	93	63	70.2944	72.8	-0.480689
1	8	Touristic	20.9167	91	61	68.4782	76.1	97	65	72.8782	82.5	-0.847044
1	9	Touristic	21.6005	90	59	66.6341	70.8	91	59	67.0341	68.3	-0.802359
1	10	LowCost	20.6154	85	59	63.7905	66.1	84	59	63.3905	64.9	0.117834
1	11	Touristic	21.0606	87	59	65.8572	69.3	88	61	67.2572	73	0.415394
1	12	Express	20.3312	84	59	64.0786	67	83	59	63.6786	64.2	-0.435935
1	13	Touristic	21.5361	90	59	66.8096	70.8	91	61	68.2096	74.5	0.518854
1	14	Express	21.6745	85	59	64.257	62.9	84	59	63.857	60.1	-0.412663
1	15	Touristic	22.5821	95	61	69.8205	74.3	90	59	66.8205	65.5	-0.245833
1	16	Touristic	21.6981	85	59	64.6657	62.9	94	63	70.2657	77.7	0.0974753
1	17	LowCost	21.0432	85	59	63.8461	64.5	83	59	63.0461	58.9	-0.6741
1	18	Touristic	22.0239	93	59	68.231	73.1	90	59	67.031	70	0.44318
1	19	LowCost	21.1424	75	59	60.2927	51.1	75	59	60.2927	51.1	0.0864707
1	20	Touristic	22.5501	91	61	68.1397	68.7	98	65	72.9397	81.6	0.238221
1	21	Touristic	20.7112	86	59	65.1834	68.1	89	61	67.3834	76.6	0.723657
1	22	Touristic	21.4279	84	59	64.6929	62.5	89	59	66.6929	67.5	-0.416974
1	23	Touristic	23.2871	88	59	65.8805	60.7	88	59	65.8805	66	0.917513
1	24	Express	21.3903	83	61	64.616	62.2	87	61	66.216	65.2	-0.585839
1	25	Express	21.1728	80	59	62.5258	58.2	78	59	61.7258	52.6	-0.597537
1	26	Touristic	21.1079	88	59	66.1063	69.2	87	59	65.7063	70.1	0.657307
1	27	Touristic	21.9155	98	63	72.228	82	102	65	74.828	88	-0.099706
1	28	Touristic	21.3241	95	63	71.0298	80.5	95	63	71.0298	80.5	0.098172
1	29	Express	21.5971	86	59	64.8067	64.9	85	59	64.4067	62.1	-0.240173
1	30	Express	19.8168	81	59	62.6062	64.7	81	59	62.6062	64.7	0.159052
1	31	Touristic	21.0701	85	61	65.6459	66.2	80	59	62.6459	52.1	-0.953727
1	32	Touristic	21.0911	92	61	68.4706	76.5	89	59	66.2706	68	-0.751382
1	33	Touristic	21.1537	92	61	68.5419	76.5	91	61	68.1419	73.7	-0.298087
1	34	Express	20.5522	81	59	62.9078	61.8	80	59	62.5078	58.2	-0.612449
1	35	Touristic	21.7022	86	59	65.2736	64.9	90	61	67.8736	71.7	0.153778
1	36	Touristic	21.4479	80	59	63.0508	57.4	78	59	62.2508	51.8	-0.706213
1	37	Express	22.0214	84	59	63.829	60.1	88	61	66.429	66.9	0.0901634
1	38	Touristic	20.3606	88	61	66.8188	73.8	87	61	66.4188	65.7	-0.948418
1	39	Touristic	21.5735	83	59	63.908	61.3	91	61	68.108	75.6	0.541499
1	40	Touristic	23.1925	89	59	66.3979	62.7	89	59	66.3979	62.7	-0.0666986
1	41	Express	19.6935	82	59	63.3409	66.7	81	59	62.9409	63.9	-0.250456
1	42	Touristic	22.2233	92	61	68.8238	72	104	63	74.6238	84.5	-0.922452
1	43	LowCost	23.9616	84	59	63.4962	51.9	86	59	64.2962	53.8	-0.153278
1	44	Touristic	23.6934	91	59	67.0776	63.8	100	63	72.6776	83.9	0.933193
1	45	Touristic	23.6308	87	59	65.6418	57.9	90	59	66.8418	61	-0.377093
1	46	LowCost	21.1633	80	59	61.8514	57.4	83	59	63.0514	60.5	-0.34948
1	47	Express	20.9915	81	59	62.9741	60.2	84	59	64.1741	64.9	0.307501
1	48	Touristic	19.9642	81	59	63.4776	64.7	81	59	63.4776	64.7	0.0794565
1	49	Touristic	22.8285	90	59	66.8141	65.5	89	59	66.4141	62.7	-0.432113
1	50	Touristic	20.8261	88	61	67.2885	72.2	88	63	68.2885	72.3	-0.109331
1	51	Express	19.8056	81	59	62.9803	64.7	84	61	65.1803	67.9	-0.50371
1	52	Touristic	20.1138	85	61	65.9927	70.7	89	63	68.5927	76.7	-0.0480029
1	53	LowCost	20.2414	84	59	63.69	67	87	61	65.89	70.2	-0.404171
1	54	Touristic	20.4222	96	61	70.3834	84.8	91	59	67.3834	71.5	-0.88553
1	55	Touristic	23.5458	92	59	67.4876	65.8	92	59	67.4876	65.8	0.134328
1	56	Touristic	22.2973	88	59	66.2085	65.2	104	67	76.6085	89.2	-0.551675
1	57	Express	22.6892	86	59	64.934	60.4	91	61	67.934	63.9	-0.864107
1	58	Express	21.004	79	59	61.9724	57.5	83	61	64.5724	64.3	0.140089
1	59	Touristic	22.8734	87	59	65.7276	61.6	101	63	73.3276	80.6	-0.646588
1	60	Express	22.151	93	59	67.0642	71.8	85	61	64.8642	65.4	0.80004
1	61	Touristic	21.2615	86	59	65.0398	66.5	96	63	71.0398	84.1	0.428209
1	62	Touristic	21.8435	94	61	69.3349	76	96	61	70.1349	81.6	0.774029
1	63	Touristic	22.6301	99	61	71.288	79.4	99	63	72.288	79.5	-0.118392
1	64	LowCost	21.6136	84	59	63.5843	60.9	81	59	62.3843	57.8	0.29236
1	65	Touristic	20.0185	97	63	71.6986	88.5	90	61	67.8986	74.1	-0.77107
1	66	LowCost	20.5553	81	59	62.4822	61	86	59	64.4822	66.8	-0.419675
1	67	Express	21.5233	81	59	62.6914	57.8	84	59	63.8914	60.9	-0.267754
1	68	Touristic	22.3697	83	59	64.2554	58.1	86	59	65.4554	61.2	-0.322039
1	69	Express	21.4516	77	59	61.2715	52.7	79	59	62.0715	58.3	0.647558
1	70	Express	20.4033	84	59	64.0198	66.2	84	59	64.0198	66.2	0.000655441
1	71	Touristic	21.4933	91	61	68.3507	73.7	89	59	66.5507	68	-0.544973
1	72	Touristic	21.535	84	59	64.2061	62.5	86	59	65.0061	65.2	-0.0222994
1	73	Touristic	20.7415	85	59	64.638	66.9	89	59	66.238	77.3	0.882223
1	74	Express	19.8762	79	59	62.1084	61.5	81	59	62.9084	63.4	-0.188738
1	75	Touristic	22.4079	91	59	67.2586	68.3	93	61	69.0586	74	0.614889
1	76	Touristic	21.4586	90	61	68.0056	71.7	86	59	65.4056	65.7	0.188094
1	77	Express	19.7961	81	59	62.8418	64.7	81	59	62.8418	64.7	0.154642
1	78	Touristic	20.9882	92	61	68.7825	76.5	88	59	66.1825	65.2	-0.873942
1	79	Touristic	19.6848	89	61	67.6672	78.2	85	61	66.0672	67	-0.936366
1	80	Express	22.0536	88	59	65.4703	65.2	91	59	66.6703	68.3	-0.359007
1	81	Express	21.3717	82	61	64.0355	60.7	84	63	65.8355	61.9	-0.685097
1	82	Touristic	22.5925	91	59	67.0656	68.3	94	61	69.2656	76.8	0.782431
1	83	Touristic	23.9214	90	59	66.7745	61	91	59	67.1745	58.5	-0.761235
1	84	Touristic	21.5213	92	63	69.8492	76.1	86	61	66.4492	64.5	-0.610047
1	85	LowCost	23.4926	88	59	64.9911	59.1	87	59	64.5911	61.6	0.831234
1	86	Touristic	19.6104	82	59	63.4687	67.5	83	59	63.8687	65	-0.818386
1	87	Touristic	21.2736	80	59	62.6489	58.2	86	61	66.0489	69.8	0.626742
1	88	Touristic	20.5102	78	59	61.9311	57.9	81	59	63.1311	63.4	0.522161
1	89	Touristic	21.768	90	61	67.7282	70.4	86	59	65.1282	69.7	0.940716
1	90	Touristic	19.6869	87	59	65.646	73.3	82	59	63.646	66.2	-0.128777
1	91	LowCost	21.8697	82	59	62.7547	56.9	81	59	62.3547	59.4	0.802359
1	92	Touristic	19.8178	81	59	63.2063	64.7	84	61	65.4063	67.9	-0.571298
1	93	Touristic	19.3999	82	59	63.7313	68.3	82	59	63.7313	63	-0.928121
1	94	Express	22.5643	87	59	65.2391	62.4	89	59	66.0391	62.7	-0.675097
1	95	Touristic	23.4688	93	61	69.0272	68.7	91	59	67.2272	63	-0.568198
1	96	Express	19.8087	82	59	63.3882	66.7	81	59	62.9882	63.9	-0.45861
1	97	LowCost	21.367	80	59	61.8572	55.8	84	61	64.4572	62.6	0.0302666
1	98	Touristic	19.7738	80	59	62.8372	64.3	83	59	64.0372	65.8	-0.548577
1	99	LowCost	20.1854	83	59	63.0512	65	81	59	62.2512	64.7	0.673812
1	100	Express	21.92	85	59	64.2775	62.1	84	59	63.8775	59.3	-0.37596
2	1	Touristic	21.6877	90	61	67.6509	70.9	93	61	68.8509	74	-0.142274
2	2	Touristic	21.2954	83	59	64.2103	62.1	82	59	63.8103	60.9	0.0206043
2	3	Touristic	20.0948	83	59	63.9538	66.6	80	59	62.7538	65.1	0.742191
2	4	Touristic	22.7464	95	61	69.8441	73.5	92	59	67.6441	65	-0.795272
2	5	Touristic	20.0539	85	61	65.6973	70.7	93	63	69.8973	77.3	-0.910261
2	6	Touristic	21.3772	86	59	65.4444	66.5	94	61	69.6444	73.1	-0.933228
2	7	Touristic	23.9976	91	59	67.2415	63	92	61	68.6415	71.2	0.929793
2	8	Touristic	22.0721	89	59	66.5789	67.2	93	59	68.1789	67.8	-0.891243
2	9	Touristic	21.8097	94	61	69.6385	76.8	91	61	68.4385	68.4	-0.863473
2	10	Touristic	21.9707	88	59	66.0508	66.8	95	63	70.8508	81.3	0.712731
2	11	Touristic	21.7899	89	59	66.2002	68	100	63	72.6002	83.1	-0.639339
2	12	Touristic	23.3572	93	59	67.9292	67.8	101	61	72.1292	74.4	-0.931958
2	13	Touristic	20.8269	82	59	63.6918	63	84	59	64.4918	65.7	0.103011
2	14	Touristic	22.2404	93	61	68.9052	73.2	96	61	70.1052	76.3	-0.201939
2	15	Touristic	20.8949	86	59	65.4504	68.1	84	59	64.6504	62.5	-0.710491
2	16	LowCost	20.2997	79	61	62.9989	60.8	77	59	61.1989	55.1	-0.375974
2	17	Touristic	19.4493	87	61	66.6275	76.3	84	61	65.4275	67.9	-0.822027
2	18	Touristic	18.8195	84	63	66.3322	75.7	84	61	65.3322	70.3	-0.846301
2	19	Express	20.9021	79	61	62.8205	58.4	79	61	62.8205	58.4	0.0548361
2	20	Touristic	20.718	84	59	64.3261	66.2	92	61	68.5261	83.4	0.927886
2	21	LowCost	20.9386	80	59	61.9542	58.2	84	59	63.5542	59.6	-0.810934
2	22	Touristic	19.8247	80	59	62.8897	63.5	84	61	65.4897	69.5	-0.029786
2	23	Touristic	22.6218	100	63	72.8176	82.3	96	61	70.2176	71	-0.895233
2	24	Express	21.4918	82	59	63.2008	59.3	85	59	64.4008	64	0.146287
2	25	Express	19.1978	82	59	63.1312	68.3	80	59	62.3312	62.7	-0.619277
2	26	Touristic	20.0964	84	59	64.5533	68.6	85	59	64.9533	69.8	0.0722962
2	27	Touristic	21.1296	84	59	64.4384	64.1	87	61	66.6384	70.2	0.395846
2	28	Touristic	22.6858	97	63	71.7511	77.9	86	61	66.3511	73.5	0.998373
2	29	Express	20.3694	82	59	62.9878	63.8	79	59	61.7878	60.7	0.362603
2	30	Touristic	21.4369	85	59	65.0007	63.7	87	59	65.8007	66.4	-0.12685
2	31	Touristic	22.0535	96	61	70.3271	77.9	86	59	65.3271	65.7	0.663305
2	32	Touristic	21.1963	94	61	69.6235	78.4	85	59	65.0235	69	0.847793
2	33	Express	20.0603	84	59	64.0774	67.8	85	59	64.4774	69.8	0.133589
2	34	Touristic	19.5382	86	61	66.2957	73.5	86	61	66.2957	68.2	-0.928049
2	35	Touristic	20.679	84	59	64.2733	65.7	80	59	62.6733	62.7	0.605985
2	36	Touristic	23.5866	91	59	67.3782	63.8	101	65	74.3782	81.5	0.230543
2	37	Touristic	20.2476	93	61	69.1217	80.9	100	65	73.9217	84.8	-0.979037
2	38	Express	22.1051	83	59	63.6054	58.1	81	59	62.8054	52.5	-0.646613
2	39	Express	20.0999	79	59	61.819	60.7	81	59	62.619	63.4	0.140931
2	40	Touristic	22.4196	92	61	68.5045	71.2	90	59	66.7045	65.5	-0.37262
2	41	Express	23.6863	83	59	63.6753	52	87	61	66.2753	58.8	0.0607794
2	42	Touristic	22.3491	88	59	66.2232	65.2	91	59	67.4232	68.3	-0.386408
2	43	LowCost	21.4813	82	59	62.8199	59.3	83	61	64.2199	61.4	-0.0348317
2	44	Express	20.8866	84	59	64.1419	64.6	85	59	64.5419	67.4	0.444534
2	45	Touristic	21.1054	91	61	68.3419	75.3	91	61	68.3419	70	-0.88987
2	46	Express	22.298	80	59	62.3121	52.9	78	59	61.5121	48.1	-0.461269
2	47	Express	24.4739	85	59	64.2748	51.5	85	59	64.2748	51.5	0.152229
2	48	Touristic	21.9962	89	59	66.35	68	95	61	69.75	79.6	0.687122
2	49	Touristic	21.0288	89	59	66.3412	71.2	92	59	67.5412	74.3	-0.138719
2	50	Touristic	20.3847	89	61	67.4823	75	91	61	68.2823	80.6	0.672506
2	51	Touristic	23.3563	94	61	69.6332	69.9	94	59	68.6332	64.5	-0.840868
2	52	Touristic	21.4721	80	59	63.0221	57.4	84	59	64.6221	58	-0.885528
2	53	LowCost	19.7356	81	59	62.4221	64.7	81	59	62.4221	64.7	0.161121
2	54	Express	21.4957	78	59	61.3984	53.4	80	59	62.1984	56.1	-0.0311884
2	55	Touristic	22.1944	101	63	73.1015	85.9	91	59	67.1015	68.3	-0.465659
2	56	Touristic	21.8653	90	59	66.9403	70	103	63	74.1403	85.4	-0.872278
2	57	Touristic	20.0026	81	59	63.014	64.7	86	61	66.014	68.2	-0.873248
2	58	Express	19.8098	81	59	62.9314	64.7	84	61	65.1314	67.9	-0.441608
2	59	LowCost	21.5949	81	59	62.3502	57	84	61	64.5502	65.5	0.741886
2	60	Touristic	19.8898	91	61	68.3744	80.6	93	63	70.1744	81	-0.798639
2	61	Touristic	22.4095	84	59	64.4463	59.6	82	59	63.6463	56.9	-0.00156025
2	62	Touristic	20.9492	87	59	65.7002	69.3	96	61	70.3002	78.7	-0.843576
2	63	Touristic	21.2855	83	59	64.122	62.6	86	59	65.322	65.7	-0.379238
2	64	LowCost	23.0429	89	59	65.4276	61.9	90	59	65.8276	59.4	-0.85271
2	65	Touristic	20.1585	97	63	71.6342	88.5	89	63	68.4342	76.7	-0.210832
2	66	Touristic	22.5623	95	63	70.8939	76	91	61	68.2939	70	0.0830408
2	67	Touristic	20.7316	77	59	61.6904	55.9	79	59	62.4904	58.6	-0.0777548
2	68	Touristic	19.9267	80	59	63.0997	63.5	89	63	68.6997	83.6	0.920962
2	69	Touristic	23.5014	101	63	73.2126	79.8	100	63	72.8126	71.7	-0.959316
2	70	Touristic	23.2494	89	59	66.4215	62.7	89	59	66.4215	62.7	0.104894
2	71	LowCost	23.4678	81	59	62.223	49.6	84	61	64.423	53.6	-0.402963
2	72	Touristic	24.2749	98	61	71.1141	72.1	91	59	67.3141	63	0.519503
2	73	Touristic	21.5333	88	61	66.8503	68.5	87	61	66.4503	65.7	-0.263917
2	74	Express	19.8706	79	59	61.7576	61.5	80	59	62.1576	64.3	0.51181
2	75	Touristic	19.2989	87	61	66.4723	76.3	88	63	67.8723	73.9	-0.866953
2	76	Express	21.1668	80	59	62.2108	57.4	84	59	63.8108	59.6	-0.768911
2	77	Express	20.8202	79	59	61.7682	57.8	81	61	63.5682	57.4	-0.834447
2	78	Express	20.1183	81	59	62.7996	63.9	82	59	63.1996	66.7	0.488461
2	79	Touristic	20.8879	86	61	66.1064	69	81	59	63.1064	67.9	0.975034
2	80	LowCost	21.2034	86	59	64.1879	65.7	86	59	64.1879	65.7	0.0291501
2	81	Touristic	20.5477	86	59	65.3558	68.9	86	59	65.3558	64.4	-0.826872
2	82	Express	19.7723	81	59	62.7468	64.7	81	59	62.7468	64.7	-0.00278064
2	83	Touristic	20.6249	85	61	65.8185	68.6	90	63	68.8185	72.9	-0.804724
2	84	Touristic	23.429	93	59	67.9731	67.8	98	61	70.9731	76.6	0.208844
2	85	Touristic	21.3895	86	59	65.091	65.7	95	63	70.691	80.5	0.158594
2	86	Touristic	21.7937	86	59	65.2705	64.1	95	63	70.8705	79.7	0.454197
2	87	Express	22.906	86	59	64.7012	59.1	88	59	65.5012	63.1	0.285093
2	88	Touristic	20.6483	82	59	63.8181	63	85	59	65.0181	68.5	0.392121
2	89	Touristic	21.1952	94	63	70.3893	79.3	91	63	69.1893	70.9	-0.822579
2	90	Touristic	21.028	83	59	64.255	63.4	96	63	71.455	84.9	0.294112
2	91	Express	19.1931	82	59	63.2037	68.3	80	59	62.4037	63.5	-0.469251
2	92	Express	20.2649	83	59	63.6905	65.8	85	59	64.4905	69.8	0.399496
2	93	Express	21.9446	83	59	63.7936	58.9	81	59	62.9936	53.3	-0.644863
2	94	Express	19.8206	81	59	62.7175	64.7	84	61	64.9175	67.9	-0.439521
2	95	Touristic	21.9521	87	59	65.6269	64.8	90	59	66.8269	63.4	-0.937696
2	96	Touristic	21.6397	95	61	69.8994	78.8	92	59	67.6994	65.8	-0.974565
2	97	Touristic	19.7129	82	59	63.6345	67.5	88	63	68.0345	74.7	-0.681326
2	98	Touristic	21.775	86	59	65.3008	64.9	89	59	66.5008	68	-0.173699
2	99	Touristic	20.3869	83	59	63.9112	65.8	93	63	69.9112	81.8	0.0704812
2	100	Touristic	20.9019	87	59	65.7248	69.3	91	61	68.3248	75.3	-0.25657
3	1	Touristic	19.8741	90	63	68.9965	79.5	93	63	70.1965	77.3	-0.943942
3	2	Touristic	20.4995	85	59	64.7259	68.2	95	63	70.7259	86.6	0.605993
3	3	Touristic	21.372	91	61	68.2551	73.7	89	59	66.4551	68	-0.441654
3	4	Touristic	22.813	88	59	66.1648	63.1	86	59	65.3648	58.3	-0.426577
3	5	Touristic	21.3318	87	59	65.7201	67.7	89	59	66.5201	68	-0.619769
3	6	Express	21.4936	78	59	61.3745	53.4	80	59	62.1745	55.3	-0.0783189
3	7	Touristic	21.4311	90	61	67.7611	72.5	89	61	67.3611	69.7	-0.41295
3	8	LowCost	21.9737	88	59	65.0949	65.2	90	59	65.8949	65.5	-0.564498
3	9	Express	21.778	85	59	64.1729	62.1	84	59	63.7729	59.3	-0.231187
3	10	Touristic	22.3351	88	59	66.1022	65.2	95	63	70.9022	74.4	-0.614392
3	11	Touristic	20.8609	88	61	67.1175	72.2	84	59	64.5175	66.2	0.320856
3	12	Touristic	22.3375	85	61	65.9473	61.7	85	61	65.9473	62.5	0.366424
3	13	Touristic	21.8719	85	59	65.0195	62.4	83	59	64.2195	64.5	0.896832
3	14	Touristic	21.2218	90	61	67.9014	72.5	91	61	68.3014	70	-0.853232
3	15	Touristic	21.888	89	59	66.3825	68	91	61	68.1825	74.5	0.63264
3	16	Touristic	21.7315	98	63	71.9576	82.8	94	61	69.3576	76.8	0.226306
3	17	Touristic	20.5572	85	59	64.8579	67.4	94	63	70.4579	83	0.333096
3	18	Express	21.8029	85	59	64.1765	62.1	88	59	65.3765	65.2	-0.279913
3	19	Touristic	21.2969	86	59	65.1686	65.7	90	61	67.7686	72.5	0.225116
3	20	Touristic	21.0085	89	61	67.3872	72.1	87	59	65.5872	67.2	-0.383186
3	21	Express	23.2667	89	59	65.6847	61.9	89	59	65.6847	61.9	0.0548946
3	22	Touristic	20.2292	84	59	64.6519	67.8	85	61	66.0519	70.7	0.311625
3	23	Touristic	22.1259	82	59	63.5271	56.9	82	59	63.5271	51.6	-0.89952
3	24	Touristic	20.7066	86	61	66.2383	69.8	82	59	63.6383	64.6	0.460513
3	25	Touristic	19.6886	86	61	66.2907	73.5	90	63	68.8907	79.5	0.00778573
3	26	LowCost	21.324	84	59	63.6824	62.5	87	61	65.8824	65.7	-0.425737
3	27	Express	21.0992	78	59	61.6892	55.5	80	59	62.4892	56.6	-0.386234
3	28	Express	21.5355	80	59	62.4451	56.6	80	59	62.4451	55.8	-0.201784
3	29	Touristic	21.9645	87	59	65.6801	64.8	90	61	67.8801	68	-0.44325
3	30	LowCost	18.744	79	59	61.7267	66	77	59	60.9267	60.4	-0.567251
3	31	Express	19.8406	81	59	62.654	64.7	81	59	62.654	64.7	0.18749
3	32	Express	23.2807	83	59	63.6124	53.6	81	59	62.8124	48	-0.702397
3	33	Touristic	20.5588	85	59	64.7248	67.7	86	61	66.1248	73.5	0.827508
3	34	Touristic	20.7349	82	59	63.4479	62.2	84	59	64.2479	64.9	-0.0713049
3	35	Touristic	22.9963	85	59	64.7037	57.6	95	61	69.7037	69.8	-0.609676
3	36	Express	21.972	83	59	63.3815	58.9	83	59	63.3815	55.2	-0.80395
3	37	Touristic	19.7648	83	59	64.0136	68.2	86	59	65.2136	69.7	-0.70711
3	38	Touristic	23.4721	93	59	68.2119	67.8	95	61	70.0119	73.5	0.633362
3	39	Touristic	22.8037	90	59	66.7933	65.5	92	61	68.5933	71.2	0.629215
3	40	LowCost	21.861	88	59	65.1744	66	89	61	66.5744	68.9	0.270917
3	41	Express	21.7042	85	59	64.1117	62.9	83	59	63.3117	57.3	-0.622898
3	42	Touristic	24.0166	94	63	70.3201	67.9	88	61	66.9201	66.9	0.985101
3	43	Touristic	21.9442	87	59	65.4464	64	91	61	68.0464	70	-0.124612
3	44	Touristic	22.0739	91	61	68.3681	70.8	92	61	68.7681	73.6	0.50238
3	45	Touristic	22.5296	91	59	67.0058	67.5	96	61	70.0058	76.3	0.189393
3	46	Touristic	22.556	95	61	69.8122	74.3	93	61	69.0122	74	0.703505
3	47	Touristic	21.1807	94	63	70.5187	79.3	96	65	72.3187	85.8	0.747851
3	48	Touristic	20.9894	95	63	70.8796	81.3	97	63	71.6796	81.6	-0.5729
3	49	Express	22.1644	84	59	64.1435	60.1	87	59	65.3435	63.2	-0.148431
3	50	Touristic	21.1342	86	59	65.0612	66.5	92	61	68.4612	78.1	0.669475
3	51	Touristic	23.387	96	61	70.4951	72.6	89	59	66.6951	63.5	0.605306
3	52	Touristic	19.679	90	61	67.7921	78.6	97	59	69.5921	76.9	-0.996134
3	53	Touristic	21.5539	89	59	66.5556	69.6	86	59	65.3556	66.5	0.245566
3	54	Touristic	21.0662	83	59	64.1576	62.9	85	59	64.9576	69.3	0.844506
3	55	Touristic	21.314	91	61	68.3747	73.7	91	61	68.3747	73.7	0.0207934
3	56	Touristic	22.6761	96	63	71.3239	76.4	96	63	71.3239	76.4	0.0525911
3	57	Express	20.0625	81	59	62.7686	63.9	85	59	64.3686	64.5	-0.920341
3	58	Touristic	20.0895	84	59	64.294	67.8	87	59	65.494	66.4	-0.92017
3	59	Touristic	20.9616	84	61	65.2542	65.8	89	61	67.2542	70	-0.57713
3	60	LowCost	19.6275	81	59	62.2106	64.7	84	61	64.4106	67.9	-0.492751
3	61	Touristic	21.6978	81	59	63.1067	57.8	84	59	64.3067	60.9	-0.31053
3	62	Touristic	22.0618	94	63	70.2496	76.4	89	61	67.2496	67.6	-0.326502
3	63	Touristic	19.4688	82	59	63.8132	68.3	84	59	64.6132	64.9	-0.953033
3	64	Touristic	21.6834	87	59	65.476	66.4	85	59	64.676	73.8	0.997046
3	65	LowCost	22.7435	86	59	64.3278	59.6	90	59	65.9278	55.7	-0.992937
3	66	Express	22.1065	85	59	64.3751	61.6	85	59	64.3751	60	-0.393138
3	67	Touristic	21.9321	98	63	71.8981	82	92	59	67.4981	70.3	-0.200755
3	68	Touristic	19.5393	84	61	65.2419	71.1	80	61	63.6419	65.2	0.104215
3	69	Touristic	23.0259	90	59	66.8478	64.7	95	61	69.8478	73.5	0.173382
3	70	Touristic	21.316	91	61	68.0727	73.7	92	61	68.4727	71.2	-0.826755
3	71	Touristic	23.1913	90	59	66.6063	64.2	86	59	65.0063	64.4	0.950075
3	72	Touristic	21.198	83	59	64.1875	62.1	90	61	67.9875	72.8	0.143387
3	73	Touristic	22.8878	93	63	69.9707	71.2	96	65	72.1707	74.4	-0.485662
3	74	Express	22.5839	87	59	65.2136	62.4	91	59	66.8136	63	-0.895693
3	75	Touristic	21.301	94	61	69.4711	78.4	87	59	65.6711	69.3	0.459443
3	76	Touristic	20.9208	91	61	68.1463	75.3	85	59	64.7463	69	0.717938
3	77	Express	21.4795	82	59	63.3092	60.1	80	59	62.5092	57.4	0.191653
3	78	LowCost	20.3376	79	59	61.9918	59.9	77	59	61.1918	58.8	0.448558
3	79	Touristic	23.1013	91	59	67.2457	65.4	88	59	66.0457	63.9	0.715833
3	80	LowCost	22.1321	88	59	65.1089	65.2	87	59	64.7089	62.4	-0.434482
3	81	Touristic	20.0196	90	61	67.6565	77	89	61	67.2565	74.2	-0.257794
3	82	Express	21.867	87	61	66.2629	65.7	88	61	66.6629	68.5	0.380632
3	83	Express	22.1918	83	59	63.3049	57.3	83	59	63.3049	57.3	0.182016
3	84	LowCost	21.2057	83	59	63.0958	61.8	85	59	63.8958	62.1	-0.620776
3	85	Touristic	19.5301	82	59	63.7807	67.5	84	59	64.5807	62.5	-0.977334
3	86	Touristic	20.5425	82	59	63.5616	63.8	90	61	67.7616	78.1	0.619459
3	87	Touristic	20.0845	83	59	64.0436	66.6	87	61	66.6436	72.6	-0.0446944
3	88	LowCost	22.0717	87	59	64.7128	64	87	61	65.7128	69.4	0.898586
3	89	Touristic	21.7537	85	59	64.9451	62.9	93	63	70.1451	75.7	-0.0109724
3	90	Touristic	20.9079	83	59	64.0415	63.4	85	61	65.8415	69.1	0.550727
3	91	Express	23.2134	83	59	63.6636	53.6	86	59	64.8636	58.3	0.246154
3	92	Touristic	21.2092	84	59	64.4171	63.3	87	59	65.6171	76.2	0.988256
3	93	Touristic	22.4352	90	59	66.675	66.3	97	63	71.475	81.6	0.746848
3	94	Touristic	22.0295	88	59	66.0085	65.2	97	63	71.6085	80	0.173225
3	95	Express	22.879	89	59	65.3784	62.7	93	59	66.9784	63.3	-0.873701
3	96	Touristic	19.6819	80	59	62.6597	63.5	88	63	67.8597	71	-0.909682
3	97	Touristic	20.8711	86	59	65.3453	68.1	89	61	67.5453	76.6	0.775497
3	98	LowCost	21.3171	84	59	63.4125	62.5	87	59	64.6125	61.1	-0.917579
3	99	Express	22.5901	91	59	66.2239	67.5	93	59	67.0239	62.5	-0.973677
3	100	Touristic	20.7097	87	59	65.4071	69.3	92	61	68.4071	72.8	-0.829647
4	1	Touristic	21.9662	93	61	68.8649	74	96	61	70.0649	77.1	-0.133521
4	2	Touristic	20.9539	86	59	65.0487	67.3	87	61	66.4487	70.2	0.0526191
4	3	Touristic	19.9923	85	61	65.6623	70.7	86	61	66.0623	68.2	-0.77846
4	4	Touristic	22.8925	99	63	72.4773	80.3	95	61	69.8773	63.7	-0.993391
4	5	Touristic	21.6385	99	63	72.4611	85.6	97	63	71.6611	74.7	-0.982231
4	6	Express	22.8984	79	59	61.8938	49.3	81	59	62.6938	52	-0.0690996
4	7	Express	21.8535	85	59	64.4794	62.1	84	59	64.0794	59.3	-0.227941
4	8	Touristic	22.1332	102	63	73.595	87.9	90	59	66.795	70	0.283589
4	9	Touristic	20.1603	94	61	69.264	82.9	88	61	66.864	71.4	-0.627759
4	10	Touristic	20.0328	86	61	66.379	72.7	89	61	67.579	75.8	-0.289066
4	11	Touristic	22.0445	87	59	65.6073	64.8	94	61	69.4073	69.4	-0.939302
4	12	Touristic	23.6328	92	61	68.5761	66.7	92	61	68.5761	67.5	0.357094
4	13	Touristic	24.46	93	59	67.9912	63.3	93	59	67.9912	63.3	0.0025218
4	14	Touristic	22.557	91	59	67.4546	68.3	99	63	72.6546	81.1	-0.13996
4	15	Touristic	20.4343	82	59	63.4307	63.8	85	59	64.6307	68.5	0.24992
4	16	Touristic	19.46	81	59	63.2116	66.3	84	61	65.4116	69.5	-0.54336
4	17	Touristic	22.0668	97	63	71.8315	80.8	91	61	68.4315	69.2	-0.431575
4	18	Express	22.1714	90	65	69.1543	70.6	91	65	69.5543	68.1	-0.828162
4	19	Touristic	20.9231	83	59	64.0586	63.7	81	59	63.2586	61	0.0116414
4	20	Touristic	23.6785	96	61	70.3529	71.8	107	63	75.7529	81.5	-0.965599
4	21	Express	21.5527	86	59	64.6313	64.9	90	61	67.2313	71.7	-0.00379367
4	22	Touristic	21.1038	91	61	68.1517	75.3	96	63	71.1517	78.8	-0.822199
4	23	Touristic	22.6315	91	59	67.133	68.3	92	61	68.533	72	0.484082
4	24	Touristic	21.4498	88	61	66.995	69.3	84	59	64.395	64.9	0.649323
4	25	Touristic	21.7746	89	59	66.3711	68	90	61	67.7711	71.7	0.414853
4	26	Touristic	20.1166	85	59	64.81	69	90	61	67.81	72.5	-0.883162
4	27	Express	21.4246	82	59	63.2566	59.8	84	59	64.0566	60.1	-0.506183
4	28	Touristic	21.658	97	63	71.7621	82.4	95	63	70.9621	76.8	-0.579534
4	29	Touristic	21.8725	86	59	65.4655	64.4	100	63	73.0655	91.6	0.929163
4	30	Touristic	21.2147	87	59	65.8109	67.7	95	63	71.0109	79.7	-0.374977
4	31	Touristic	19.9494	81	59	63.4362	64.7	94	65	71.6362	81	-0.87584
4	32	Touristic	20.5399	89	61	67.6909	75	85	59	65.0909	69	0.193912
4	33	Express	22.3587	81	59	62.961	54.9	79	59	62.161	49.3	-0.666316
4	34	Touristic	21.7136	85	59	64.617	62.9	88	59	65.817	66	-0.363618
4	35	Touristic	19.6498	82	59	63.8488	67.5	91	63	69.4488	77	-0.884591
4	36	Express	22.3857	82	59	63.1226	56.1	84	59	63.9226	61.7	0.6917
4	37	Express	22.3175	88	59	65.7556	64.4	88	59	65.7556	64.4	-0.0950734
4	38	Touristic	22.362	88	59	66.0803	65.2	96	63	71.2803	78	0.0383542
4	39	LowCost	23.2929	87	59	64.8716	58.7	90	59	66.0716	63.4	0.219992
4	40	Touristic	23.2292	89	59	66.3524	62.7	92	59	67.5524	65.8	-0.219644
4	41	Touristic	21.0874	99	65	73.2076	88.1	101	65	74.0076	88.4	-0.646415
4	42	Express	20.5249	82	59	63.0949	63	80	59	62.2949	57.4	-0.651446
4	43	Touristic	22.429	87	59	65.4719	63.2	91	61	68.0719	74.5	0.915227
4	44	Express	20.5054	83	61	64.5935	65.9	84	61	64.9935	68.7	0.416992
4	45	Touristic	20.656	84	59	64.5597	65.7	82	59	63.7597	63	0.151915
4	46	Express	20.7907	78	59	61.5074	56.3	81	59	62.7074	59.4	-0.260436
4	47	Touristic	23.3099	89	59	66.3331	61.9	99	63	72.3331	80.3	0.609915
4	48	Express	22.9035	83	59	63.7059	55.2	83	59	63.7059	54.4	-0.16157
4	49	Touristic	21.8839	92	61	68.7375	72.8	91	61	68.3375	70	-0.253043
4	50	Express	22.2121	81	59	62.6136	54.9	83	59	63.4136	57.6	-0.11392
4	51	Touristic	20.7488	91	63	69.0697	77	94	65	71.2697	81	-0.297891
4	52	Express	21.5388	78	59	61.431	53.4	82	59	63.031	56.4	-0.531533
4	53	Touristic	20.8957	84	59	64.3711	64.9	86	59	65.1711	65.2	-0.562938
4	54	Touristic	23.2606	89	59	66.4051	62.7	89	59	66.4051	62.7	0.137447
4	55	Touristic	22.7615	87	59	65.8462	61.9	94	63	70.6462	76.4	0.693718
4	56	Express	22.0991	84	59	64.1684	60.1	87	59	65.3684	63.2	-0.223868
4	57	Touristic	23.0522	89	59	66.2055	62.7	91	59	67.0055	63	-0.573121
4	58	Touristic	19.3283	87	61	66.475	76.3	86	61	66.075	68.2	-0.95422
4	59	Express	20.3565	84	59	64.15	67	83	59	63.75	64.2	-0.370867
4	60	Touristic	22.0177	89	59	66.5245	68	101	65	74.3245	86	-0.560587
4	61	Express	19.8913	81	59	62.9417	64.7	84	61	65.1417	67.9	-0.568403
4	62	Touristic	20.8682	86	59	65.0195	68.1	89	59	66.2195	70.4	-0.355262
4	63	Express	22.2321	78	59	61.4825	51	79	59	61.8825	48.5	-0.807412
4	64	Touristic	21.1574	91	61	68.4752	75.3	96	63	71.4752	84.1	0.178725
4	65	Touristic	21.7696	85	59	64.8407	62.9	89	61	67.4407	69.7	0.116044
4	66	Touristic	22.2227	88	59	66.0799	65.2	88	59	66.0799	65.2	-0.053334
4	67	Touristic	20.5276	93	61	69.1782	80.1	85	59	64.9782	68.2	0.127142
4	68	Express	20.2863	82	59	63.1185	64.6	85	59	64.3185	65.3	-0.731991
4	69	Touristic	21.405	86	59	65.3677	65.7	85	59	64.9677	62.9	-0.375265
4	70	Express	22.446	84	59	63.9045	58.8	84	59	63.9045	59.6	0.252124
4	71	Touristic	21.2096	86	61	66.0746	67.4	88	61	66.8746	72.2	0.560372
4	72	LowCost	20.9861	84	59	63.3543	63.3	87	61	65.5543	71.8	0.808751
4	73	Touristic	21.9797	94	61	69.6169	75.5	98	65	73.2169	80.8	-0.493519
4	74	Touristic	20.242	82	59	63.4205	64.6	83	61	64.8205	70.4	0.838596
4	75	Touristic	19.8969	84	59	64.5333	68.6	86	59	65.3333	64.4	-0.963965
4	76	Touristic	21.7004	94	61	69.2925	76.8	93	61	68.8925	74	-0.405265
4	77	LowCost	20.8223	86	59	64.2485	66.5	86	59	64.2485	66.5	0.0965283
4	78	Express	20.7787	81	59	62.9014	61	83	59	63.7014	62.9	-0.329789
4	79	Touristic	22.6216	91	59	67.4293	68.3	97	63	71.8293	80.8	0.517537
4	80	Touristic	21.813	93	61	69.1321	74.8	90	61	67.9321	71.7	0.230618
4	81	Touristic	20.5495	92	61	68.4535	78.1	92	61	68.4535	78.1	0.0334003
4	82	Touristic	21.8855	86	59	65.2364	63.6	91	59	67.2364	67.8	-0.669199
4	83	Touristic	20.4598	85	59	65.0517	68.5	92	63	69.8517	81.4	0.333393
4	84	LowCost	21.0721	86	59	64.2663	65.7	85	59	63.8663	62.9	-0.455078
4	85	Touristic	20.2604	88	61	66.8645	73.8	86	59	65.0645	64.4	-0.940617
4	86	Touristic	19.6915	82	59	63.8071	67.5	85	61	66.0071	70.7	-0.593124
4	87	Touristic	20.5783	97	63	71.6874	86.9	99	65	73.4874	82	-0.990282
4	88	Express	21.8189	85	59	64.1039	62.1	86	59	64.5039	64.9	0.524416
4	89	Touristic	22.2681	89	59	66.5143	67.2	91	61	68.3143	73.7	0.726796
4	90	Express	21.7636	85	59	64.2809	62.1	84	59	63.8809	59.3	-0.473193
4	91	Touristic	20.5554	91	61	68.1058	76.9	86	61	66.1058	68.2	-0.506037
4	92	Express	22.1828	82	61	64.3579	57.8	80	59	62.5579	52.1	-0.46209
4	93	Touristic	22.6859	92	61	68.8826	70.4	91	61	68.4826	67.6	-0.471388
4	94	LowCost	23.235	86	59	64.3515	57.5	85	59	63.9515	56.3	-0.00406211
4	95	Touristic	19.8024	86	61	66.3434	73.5	86	61	66.3434	68.2	-0.89537
4	96	Express	19.6591	82	59	63.0188	66.7	81	59	62.6188	63.9	-0.219689
4	97	Touristic	21.7598	89	59	66.2085	68.8	94	61	69.2085	72.3	-0.865945
4	98	Touristic	22.8282	90	59	66.8646	66.3	91	61	68.2646	69.2	0.23192
4	99	Touristic	21.6115	80	59	62.7878	56.6	84	59	64.3878	57.2	-0.874777
4	100	Touristic	20.58	85	59	64.9533	68.2	96	63	71.3533	88.6	0.707935
5	1	Touristic	20.4186	82	59	63.4743	63.8	83	59	63.8743	68.2	0.74883
5	2	Express	20.3963	84	59	63.7851	66.2	84	59	63.7851	66.2	0.186436
5	3	Express	19.7957	81	59	62.976	64.7	81	59	62.976	64.7	-0.0679542
5	4	Touristic	19.449	81	59	63.4706	66.3	90	65	70.0706	82	0.110815
5	5	Touristic	19.9369	85	61	65.6903	70.7	96	65	72.0903	91.1	0.797606
5	6	Touristic	21.7621	89	59	66.5686	68	96	63	71.3686	83.3	0.798496
5	7	Touristic	21.0377	87	59	65.51	67.7	96	63	71.11	83.3	0.29889
5	8	Touristic	21.9636	89	59	66.5334	67.2	91	59	67.3334	67.5	-0.522218
5	9	Touristic	19.6751	86	61	66.1788	73.5	84	61	65.3788	67.9	-0.579991
5	10	Express	19.7868	81	59	62.8598	64.7	81	59	62.8598	64.7	-0.0601757
5	11	Touristic	22.9948	88	59	65.9786	62.3	88	59	65.9786	67.6	0.94039
5	12	Touristic	22.7092	95	61	69.6568	73.5	94	59	68.2568	70.6	-0.0768692
5	13	Touristic	18.9343	88	61	66.9588	79.1	82	59	63.5588	67.5	-0.624528
5	14	Touristic	23.3957	89	59	66.2312	61.9	98	61	70.8312	76.6	0.283218
5	15	Express	22.2201	81	59	62.7568	54.9	80	59	62.3568	52.1	-0.465197
5	16	Express	21.5043	85	59	64.4729	63.7	84	59	64.0729	60.9	-0.423049
5	17	Touristic	18.7536	83	61	64.8301	72.8	84	61	65.2301	75.6	0.379989
5	18	Touristic	22.0975	91	61	68.3878	70.8	92	63	69.7878	73.7	0.0614042
5	19	Touristic	20.9669	86	61	66.1972	68.2	89	61	67.3972	72.9	0.199454
5	20	Touristic	21.3974	91	61	68.454	73.7	86	59	65.454	64.9	-0.224454
5	21	Touristic	21.097	88	61	67.2581	70.9	85	61	66.0581	63.3	-0.798477
5	22	Express	22.3052	81	63	64.5869	56.7	83	63	65.3869	54.1	-0.904209
5	23	Touristic	22.3345	95	61	69.8238	75.9	91	61	68.2238	75.3	0.908731
5	24	Express	20.7852	81	59	62.5217	61	83	59	63.3217	62.9	-0.313205
5	25	LowCost	22.816	85	59	63.8641	57.6	88	59	65.0641	60.7	-0.203624
5	26	Express	20.531	84	59	63.8578	66.2	84	59	63.8578	66.2	0.1821
5	27	Touristic	22.6114	90	59	66.993	66.3	94	61	69.593	67	-0.942842
5	28	Touristic	20.5365	79	59	62.6982	59.9	84	61	65.6982	69.5	0.380191
5	29	Touristic	19.9153	81	59	63.3774	64.7	86	61	66.3774	68.2	-0.843444
5	30	Touristic	22.0092	97	63	71.4233	80.8	102	65	74.4233	89.6	0.266707
5	31	Touristic	20.5034	82	59	63.74	63.8	93	65	71.14	79	-0.769385
5	32	Express	20.9033	78	59	61.7711	56.3	80	59	62.5711	59	0.0744175
5	33	Express	19.3184	81	59	62.5396	66.3	81	61	63.5396	65.6	-0.430736
5	34	LowCost	21.2394	81	59	62.4559	58.6	84	59	63.6559	61.7	-0.133013
5	35	Express	21.1992	81	59	62.9645	59.4	79	59	62.1645	54.6	-0.530526
5	36	Touristic	21.1385	92	61	68.6328	76.5	87	59	65.6328	67.7	-0.230834
5	37	Express	21.5231	80	61	63.2111	57.5	83	63	65.4111	61.5	-0.364059
5	38	LowCost	19.7181	81	59	62.4551	64.7	81	59	62.4551	64.7	0.188303
5	39	Express	21.1396	79	59	62.1859	57	79	59	62.1859	61.5	0.866834
5	40	Touristic	22.4464	92	61	68.6593	71.2	96	61	70.2593	77.1	0.26333
5	41	Touristic	23.0159	94	61	69.5323	71.5	87	59	65.7323	62.4	0.539961
5	42	LowCost	21.9409	88	59	64.9992	65.2	87	59	64.5992	62.4	-0.442925
5	43	Touristic	20.4527	83	59	64.0651	65	90	63	68.8651	79.5	0.654209
5	44	Touristic	21.5136	86	59	65.4086	64.9	85	59	65.0086	62.1	-0.3498
5	45	Touristic	23.2514	86	59	65.358	58.3	94	61	69.558	59.6	-0.996924
5	46	Express	19.9019	78	61	62.7545	60.9	78	61	62.7545	57.2	-0.800483
5	47	Touristic	20.4813	79	59	62.3529	59.9	83	59	63.9529	62.9	-0.544827
5	48	Express	22.1747	83	61	64.4223	59	83	61	64.4223	59	-0.0604034
5	49	LowCost	21.179	86	59	64.2122	65.7	89	59	65.4122	68.8	-0.32683
5	50	Touristic	22.3028	92	59	67.8027	71.1	92	59	67.8027	71.1	-0.0173827
5	51	Touristic	20.426	83	61	65.1412	66.7	91	63	69.3412	79.4	0.180025
5	52	Express	21.1821	84	59	63.8597	63.3	85	59	64.2597	66.9	0.60572
5	53	Touristic	21.6411	86	59	65.4227	64.9	89	59	66.6227	68	-0.276684
5	54	Express	19.7402	81	59	62.8794	64.7	81	59	62.8794	64.7	-0.08687
5	55	Touristic	22.7884	86	59	65.3943	60.4	92	61	68.7943	67.5	-0.551161
5	56	Express	22.1871	82	59	62.9142	56.1	82	59	62.9142	52.4	-0.771726
5	57	Express	23.3607	88	59	65.0774	59.9	91	61	67.2774	63.1	-0.487513
5	58	Touristic	21.5439	83	59	64.1203	61.3	85	59	64.9203	56.3	-0.984173
5	59	Express	20.597	81	59	62.8353	61.8	82	59	63.2353	63.8	0.121836
5	60	Touristic	24.1488	91	59	67.1256	62.2	97	61	70.5256	73.8	0.654067
5	61	Touristic	19.8556	81	59	63.1144	64.7	81	59	63.1144	64.7	-0.0666796
5	62	Touristic	21.9676	87	59	65.6332	64.8	86	59	65.2332	63.6	0.186268
5	63	Touristic	23.0119	94	61	69.6222	71.5	91	59	67.4222	68.3	0.650409
5	64	Touristic	23.1046	89	59	66.4807	62.7	92	61	68.6807	65.9	-0.420406
5	65	Express	20.8118	80	59	62.1318	59	82	59	62.9318	61.7	0.0172889
5	66	Express	22.477	84	59	63.8589	58	88	59	65.4589	63.1	-0.20671
5	67	Touristic	22.1692	88	59	65.8478	65.2	92	59	67.4478	65.8	-0.90875
5	68	Touristic	21.9688	94	61	69.4062	76	87	59	65.6062	66.9	0.496012
5	69	LowCost	21.7816	85	59	63.85	62.1	87	59	64.65	62.4	-0.602395
5	70	Touristic	20.8433	87	59	65.6868	69.3	93	61	69.0868	75.6	-0.683621
5	71	Express	22.8098	81	59	62.6113	52.5	84	59	63.8113	55.6	-0.167662
5	72	Touristic	22.621	87	59	65.5491	62.4	89	61	67.3491	68.9	0.673032
5	73	Express	22.9828	85	59	64.3832	57.6	88	59	65.5832	60.7	-0.362429
5	74	Express	20.4312	83	61	64.3697	65.9	85	61	65.1697	67	-0.337046
5	75	Touristic	21.4573	95	61	69.7981	78.8	93	61	68.9981	73.2	-0.663957
5	76	Touristic	21.9386	89	59	66.507	68	100	63	72.907	83.1	-0.598863
5	77	Express	20.0779	79	59	61.7155	60.7	79	59	61.7155	57	-0.800425
5	78	LowCost	20.4282	84	59	63.4234	66.2	84	59	63.4234	66.2	-0.044599
5	79	LowCost	20.2049	79	59	61.4525	59.9	82	59	62.6525	64.6	0.214925
5	80	Touristic	20.8089	93	61	69.1124	79.3	88	59	66.1124	65.2	-0.932936
5	81	Express	23.3972	92	59	66.5626	65	91	59	66.1626	62.2	-0.317396
5	82	Express	22.0275	78	59	61.3618	51.8	80	59	62.1618	52.9	-0.415
5	83	Touristic	20.272	94	63	70.2098	83.8	90	61	67.6098	72.5	-0.899433
5	84	Touristic	21.3264	90	61	67.8167	73.3	83	61	65.0167	59	-0.842301
5	85	Touristic	21.4087	86	59	65.3191	66.5	94	63	70.5191	78.5	-0.202377
5	86	Touristic	22.5435	87	59	65.8649	63.2	93	63	70.2649	70.4	-0.759132
5	87	Express	21.897	84	59	64.0063	60.9	87	59	65.2063	64	-0.30629
5	88	Touristic	21.7523	90	61	68.0752	71.7	98	63	72.2752	83.6	-0.173168
5	89	Touristic	21.5189	87	59	65.8721	67.2	89	59	66.6721	77.3	0.982696
5	90	Express	20.5311	81	59	62.5306	61.8	80	59	62.1306	59	-0.386101
5	91	Touristic	20.282	83	59	64.2176	65.8	81	59	63.4176	60.2	-0.675544
5	92	LowCost	21.5794	85	59	64.0458	62.9	86	59	64.4458	61.2	-0.686438
5	93	Touristic	21.8261	98	63	71.9116	82.8	90	59	66.7116	66.3	-0.719828
5	94	Touristic	23.0132	86	59	65.1965	59.6	90	61	67.7965	66.4	0.242315
5	95	Touristic	22.5384	92	59	67.5467	69.5	102	63	73.5467	87.9	0.717175
5	96	Express	21.4419	81	59	62.9775	58.6	82	59	63.3775	61.4	0.529935
5	97	Express	19.8766	85	61	65.2765	70.7	85	61	65.2765	70.7	-0.0752091
5	98	Express	21.8387	85	59	64.4521	62.1	84	59	64.0521	59.3	-0.400465
5	99	Express	20.7253	80	59	62.4995	59.8	78	59	61.6995	57.1	-0.0365416
5	100	Touristic	21.3872	84	59	64.354	62.5	81	59	63.154	59.4	0.382606
6	1	Touristic	21.6382	94	63	70.2526	77.7	87	59	65.4526	63.2	-0.587972
6	2	Touristic	21.7982	89	61	67.5988	69.7	90	61	67.9988	67.2	-0.753334
6	3	Touristic	23.0543	94	59	68.2934	70.6	91	59	67.0934	67.5	0.253424
6	4	Touristic	23.3354	97	61	70.8066	74.6	102	63	73.8066	83.4	0.249012
6	5	Express	21.4747	85	59	64.5987	63.7	84	59	64.1987	60.9	-0.458137
6	6	Express	22.6782	86	59	64.8837	60.4	89	59	66.0837	63.5	-0.337476
6	7	Touristic	22.0137	89	59	66.3119	67.2	101	63	73.1119	85.9	0.131726
6	8	Express	20.6443	80	59	62.594	60.3	85	61	65.594	63.8	-0.840279
6	9	Express	20.8014	78	59	61.7439	57.1	81	59	62.9439	61.8	0.0500014
6	10	Express	19.8823	81	59	62.9733	64.7	81	59	62.9733	64.7	-0.0497459
6	11	Touristic	19.2667	87	61	66.4613	76.3	81	59	63.0613	64.7	-0.444681
6	12	Touristic	23.0619	94	61	69.5723	71.5	91	61	68.3723	68.4	0.389376
6	13	Touristic	21.4075	91	61	68.4369	73.7	96	63	71.4369	82.5	0.396268
6	14	Touristic	21.0575	85	59	64.7815	65.3	87	61	66.5815	71.8	0.757855
6	15	Touristic	20.5284	93	61	68.9184	79.3	89	59	66.3184	68	-0.905924
6	16	Express	20.8188	84	59	63.7223	64.6	90	61	67.1223	71.7	-0.461918
6	17	Touristic	22.1209	83	59	64.1829	58.9	82	59	63.7829	57.7	0.069091
6	18	Touristic	20.3507	83	59	64.1372	65.8	83	59	64.1372	61.3	-0.831889
6	19	LowCost	21.464	85	59	63.7562	62.9	84	59	63.3562	60.1	-0.275081
6	20	LowCost	21.9097	84	59	63.6013	60.1	86	59	64.4013	60.4	-0.546689
6	21	Touristic	22.5221	90	61	67.6396	68	89	61	67.2396	65.2	-0.327367
6	22	Touristic	21.0916	81	59	63.1785	60.2	81	59	63.1785	60.2	0.17864
6	23	Touristic	23.5415	88	59	65.9612	59.9	99	61	71.3612	74.9	-0.324768
6	24	LowCost	20.5809	80	59	61.7816	59.8	80	59	61.7816	64.3	0.891763
6	25	Express	20.3738	84	59	64.1878	67	83	59	63.7878	64.2	-0.361668
6	26	Express	20.0649	81	59	62.825	63.9	83	59	63.625	64.2	-0.571558
6	27	Touristic	21.5664	84	59	64.5509	62.5	87	59	65.7509	55	-0.998338
6	28	Touristic	21.8462	83	59	64.2781	60.5	85	59	65.0781	62.4	-0.282576
6	29	Touristic	22.4473	93	63	69.9444	73.6	92	63	69.5444	76.1	0.795547
6	30	Touristic	23.1306	89	59	66.3979	62.7	92	59	67.5979	65.8	-0.213929
6	31	Touristic	21.7611	84	59	64.2253	61.2	82	59	63.4253	61.7	0.771949
6	32	LowCost	18.4334	77	59	61.1806	64.9	79	59	61.9806	64.4	-0.710468
6	33	LowCost	21.2279	85	59	63.8865	63.7	87	59	64.6865	58.7	-0.980873
6	34	Touristic	20.6432	83	59	64.1491	64.2	85	59	64.9491	66.9	0.0556136
6	35	Touristic	19.5254	90	61	67.7177	79.4	86	61	66.1177	73.5	0.108905
6	36	Express	22.6205	85	59	64.1002	59.2	87	59	64.9002	61.1	-0.223219
6	37	Touristic	22.4871	96	61	70.4108	76.3	95	59	69.0108	68.1	-0.943376
6	38	Touristic	23.1478	92	61	68.5008	68.3	84	59	64.3008	61.7	0.941531
6	39	Express	21.134	80	59	62.3334	58.2	82	59	63.1334	63.8	0.642963
6	40	Express	21.0951	87	59	65.2007	67.7	86	59	64.8007	64.9	-0.272063
6	41	Touristic	21.8161	90	59	67.0401	69.5	94	63	70.6401	80.1	0.767762
6	42	Touristic	19.9578	85	61	66.0527	70.7	89	63	68.6527	76.7	-0.251836
6	43	Express	21.1727	83	59	63.7147	62.1	81	59	62.9147	59.4	-0.0172314
6	44	Touristic	21.1129	89	63	68.5866	73	89	61	67.5866	66.8	-0.878196
6	45	Touristic	21.9912	94	61	69.5931	76	95	61	69.9931	73.5	-0.846252
6	46	Touristic	22.4725	87	59	65.481	63.2	90	61	67.681	66.4	-0.455462
6	47	Touristic	20.01	81	59	63.2077	64.7	87	61	66.6077	71	-0.66455
6	48	Touristic	19.1285	88	61	67.0158	79.1	88	63	68.0158	73.9	-0.955622
6	49	Express	20.8048	78	59	61.4725	56.3	82	61	64.0725	63.1	0.100767
6	50	Touristic	21.1752	92	61	68.7238	76.8	89	63	68.5238	73.8	0.187257
6	51	Express	21.8737	78	59	61.3221	51.8	80	59	62.1221	59.8	0.898404
6	52	Express	21.3963	84	59	63.748	61.7	82	59	62.948	56.1	-0.671919
6	53	Express	19.4124	81	59	62.8451	66.3	81	59	62.8451	62.6	-0.78297
6	54	Touristic	24.0149	90	59	66.7646	61	94	61	69.3646	67	-0.241229
6	55	Touristic	21.0036	84	59	64.6463	64.9	89	63	68.6463	84.4	0.996717
6	56	LowCost	20.3904	84	59	63.4087	66.2	83	59	63.0087	63.4	-0.279172
6	57	Touristic	22.0788	88	59	65.8797	65.2	98	63	71.8797	82.8	0.413137
6	58	Touristic	21.4822	87	61	66.6174	67.3	78	59	62.0174	57.9	0.883791
6	59	Touristic	20.1652	82	59	63.8972	64.6	83	61	65.2972	67.5	0.0528654
6	60	Touristic	21.2357	90	61	67.7875	72.5	95	63	70.7875	76	-0.855024
6	61	LowCost	21.2152	86	59	64.2446	65.7	85	59	63.8446	62.9	-0.369184
6	62	Touristic	21.2414	91	61	68.2104	74.5	88	59	66.0104	66	-0.703425
6	63	Touristic	20.5565	85	59	64.9466	68.2	95	63	70.9466	86.6	0.567986
6	64	Touristic	20.5016	90	61	67.7506	75.7	92	61	68.5506	74.4	-0.783778
6	65	Touristic	22.2695	88	59	65.9084	65.2	98	63	71.9084	77.5	-0.732454
6	66	Express	22.3663	82	59	63.1215	56.1	79	59	61.9215	53	0.377633
6	67	Express	20.8171	84	59	64.1354	64.9	86	61	65.9354	62.9	-0.916914
6	68	LowCost	23.1338	86	59	64.4925	58.3	83	59	63.2925	55.2	0.323956
6	69	Touristic	23.5643	97	61	70.5061	73.8	92	59	67.5061	65	-0.119048
6	70	LowCost	21.7534	88	59	65.0044	66	87	59	64.6044	63.2	-0.413029
6	71	Touristic	19.9197	81	59	63.0438	64.7	90	63	68.6438	79.5	0.236256
6	72	Express	21.782	81	59	62.6532	57	84	59	63.8532	60.1	-0.215479
6	73	Touristic	22.8025	90	59	66.6608	65.5	98	63	71.8608	83.6	0.888099
6	74	LowCost	21.4109	80	59	62.0326	56.6	86	61	65.4326	63.7	-0.473308
6	75	Touristic	19.9641	85	61	65.9757	70.7	96	63	71.3757	80.4	-0.957196
6	76	Touristic	21.0148	90	61	67.8904	74.1	90	63	68.8904	74.2	-0.153283
6	77	Touristic	21.0021	84	61	65.5974	65.8	86	59	65.3974	62.3	-0.922744
6	78	Touristic	23.2882	88	59	66.0861	61.5	88	59	66.0861	66	0.876998
6	79	Express	22.246	78	59	61.6386	51	80	59	62.4386	53.7	-0.0417665
6	80	Express	22.3869	80	59	62.2541	52.9	78	59	61.4541	47.3	-0.601993
6	81	Touristic	19.8066	81	59	63.0813	64.7	81	59	63.0813	64.7	0.156192
6	82	Express	20.5497	81	59	62.6009	61.8	85	59	64.2009	64.8	-0.701963
6	83	Touristic	21.9863	90	61	67.7006	69.6	83	59	63.9006	60.5	0.507169
6	84	Touristic	20.2321	87	61	66.8599	72.6	94	65	71.6599	87.1	0.737422
6	85	Touristic	19.717	81	59	63.1024	64.7	84	61	65.3024	67.9	-0.398945
6	86	Touristic	21.9821	93	61	68.9959	74	96	63	71.1959	82.5	0.779464
6	87	Touristic	20.424	78	59	62.0197	57.9	98	67	74.0197	93.9	0.811569
6	88	Touristic	23.9733	90	59	66.7108	60.2	93	61	68.9108	68.7	0.780997
6	89	Touristic	22.7901	98	61	71.2597	77.4	97	61	70.8597	74.6	-0.342567
6	90	Touristic	20.9315	87	59	65.4044	68.5	87	59	65.4044	68.5	0.0257676
6	91	LowCost	20.3749	84	59	63.3574	66.2	84	59	63.3574	66.2	0.152826
6	92	Touristic	18.8059	88	61	67.2256	79.9	84	61	65.6256	68.7	-0.914097
6	93	Express	21.2998	85	59	64.1493	64.5	86	59	64.5493	63.6	-0.559279
6	94	Touristic	22.6085	91	59	67.3281	68.3	91	59	67.3281	68.3	-0.094276
6	95	Touristic	22.2922	88	59	66.1187	65.2	97	63	71.7187	80	-0.0235402
6	96	Touristic	20.3469	93	61	69.1506	80.9	89	59	66.5506	69.6	-0.858643
6	97	Express	21.3949	81	59	62.6251	58.6	78	59	61.4251	55.5	0.271191
6	98	Express	21.6403	89	59	65.4665	68	86	59	64.2665	64.9	0.480447
6	99	Express	22.1425	80	59	62.1285	53.7	78	59	61.3285	48.9	-0.524619
6	100	Touristic	23.3989	92	59	67.6977	66.6	93	61	69.0977	70.3	0.524595
7	1	Touristic	22.5117	91	59	67.3466	68.3	88	59	66.1466	65.2	0.465
7	2	Touristic	19.2678	87	61	66.6038	76.3	89	61	67.4038	76.6	-0.677471
7	3	LowCost	21.4768	85	59	63.8071	62.9	89	61	66.4071	69.7	0.128106
7	4	Touristic	21.363	90	61	67.7296	72.5	95	63	70.7296	81.3	0.402635
7	5	Touristic	21.7458	86	59	65.1732	64.1	90	61	67.7732	70.9	0.00726002
7	6	Touristic	23.0196	90	59	66.8271	64.7	91	59	67.2271	62.2	-0.754185
7	7	Touristic	20.0258	81	59	63.4505	64.7	88	63	68.2505	73.9	-0.700049
7	8	Touristic	21.8175	91	61	68.1436	72.4	88	61	66.9436	70.1	0.622325
7	9	Touristic	21.268	87	59	65.8201	67.7	90	61	68.0201	70.9	-0.40648
7	10	Express	19.5154	80	59	62.3615	64.3	79	59	61.9615	66.8	0.862018
7	11	Touristic	21.1236	100	63	72.7151	88.4	93	61	68.9151	74.8	-0.607312
7	12	Express	21.8859	87	59	64.9747	64	86	59	64.5747	61.2	-0.407692
7	13	Touristic	21.5015	91	61	68.3125	73.7	92	61	68.7125	76.5	0.430311
7	14	Touristic	21.4826	99	63	72.5489	85.6	91	61	68.3489	73.7	0.273468
7	15	Touristic	22.5138	94	63	70.2013	74	92	63	69.4013	68.4	-0.575438
7	16	Touristic	19.9508	80	59	63.0886	63.5	82	59	63.8886	66.2	0.158612
7	17	Touristic	23.2509	94	61	69.6756	70.7	96	61	70.4756	71	-0.645017
7	18	Touristic	23.1676	90	59	67.034	64.7	95	61	70.034	73.5	0.411162
7	19	Touristic	22.1539	88	59	65.853	65.2	87	59	65.453	62.4	-0.324499
7	20	Touristic	23.5479	92	59	67.848	65.8	92	61	68.848	72	0.921737
7	21	Touristic	21.2323	89	61	67.6182	71.3	88	61	67.2182	68.5	-0.351583
7	22	Touristic	20.5462	81	59	63.0036	61.8	81	59	63.0036	63.4	0.587973
7	23	Touristic	19.8718	84	61	65.2905	69.5	88	63	67.8905	80.8	0.89721
7	24	Touristic	19.5037	80	59	62.9152	64.3	91	65	70.3152	85.6	0.782864
7	25	Touristic	23.9316	90	59	66.6178	60.2	96	61	70.0178	71.8	0.671535
7	26	Touristic	21.403	90	59	67.0937	70.8	100	65	74.0937	89.3	0.466917
7	27	Express	19.8119	81	59	62.9592	64.7	84	61	65.1592	67.9	-0.461612
7	28	Touristic	21.5883	86	59	65.3276	64.4	83	59	64.1276	63.7	0.832827
7	29	Touristic	22.1253	87	59	65.4047	63.2	89	61	67.2047	69.7	0.6445
7	30	Touristic	21.3537	86	61	66.1889	66.1	84	59	64.3889	61.2	-0.319611
7	31	Touristic	22.1284	82	59	63.5908	56.9	80	59	62.7908	51.3	-0.69195
7	32	Express	23.6045	91	59	66.4822	63	92	59	66.8822	60.5	-0.801664
7	33	Express	20.2381	83	59	63.5275	65.8	81	59	62.7275	60.2	-0.680033
7	34	Express	22.4868	86	61	65.5949	62.1	87	61	65.9949	59.6	-0.748904
7	35	Express	19.8563	81	59	62.5245	64.7	84	61	64.7245	67.9	-0.540059
7	36	Touristic	22.3211	88	59	66.2269	65.2	96	61	70.4269	77.1	-0.0983018
7	37	Touristic	21.7274	90	63	68.8319	72.1	83	59	64.0319	58.4	-0.383125
7	38	LowCost	21.7031	83	59	63.1436	59.7	88	59	65.1436	60.2	-0.950709
7	39	Express	19.9129	81	59	62.7814	64.7	81	59	62.7814	64.7	-0.0375577
7	40	Touristic	22.553	91	61	68.1314	69.2	86	59	65.1314	60.4	-0.134389
7	41	Touristic	21.1909	86	59	65.0562	66.5	86	59	65.0562	66.5	0.0820279
7	42	Touristic	23.7805	90	59	66.8592	61.8	90	59	66.8592	66.3	0.909816
7	43	Touristic	21.0789	88	59	65.9392	69.2	93	63	69.9392	81	0.734199
7	44	Touristic	21.4265	86	59	65.1848	64.9	99	65	73.3848	86.5	0.158198
7	45	Express	19.9977	81	59	62.5868	63.9	82	59	62.9868	66.7	0.435339
7	46	Touristic	19.5465	86	61	66.0543	73.5	86	61	66.0543	68.2	-0.927945
7	47	Touristic	20.674	84	59	64.6164	66.2	84	59	64.6164	66.2	-0.00304465
7	48	Touristic	21.9288	89	59	66.5738	68	102	65	74.7738	89.6	0.112259
7	49	LowCost	22.1487	82	59	62.8349	56.9	84	59	63.6349	58.8	-0.272564
7	50	Express	21.1265	84	61	64.7718	64.2	84	61	64.7718	64.2	0.0938407
7	51	Express	22.0756	82	59	63.2822	56.9	80	59	62.4822	51.3	-0.654777
7	52	Touristic	19.9656	89	61	67.4478	76.6	89	63	68.4478	76.7	-0.22442
7	53	Express	22.4879	87	59	65.0641	62.4	87	59	65.0641	62.4	0.00435064
7	54	LowCost	21.5054	83	59	63.0556	60.5	82	59	62.6556	57.7	-0.454412
7	55	Touristic	19.8767	81	59	63.0872	64.7	84	61	65.2872	67.9	-0.388981
7	56	Touristic	21.2145	86	59	65.1036	66.5	93	61	68.9036	75.6	-0.422268
7	57	Touristic	22.2278	96	61	70.4729	77.9	98	61	71.2729	78.2	-0.662039
7	58	Touristic	19.9188	79	59	62.475	62.3	84	61	65.475	71.1	0.252347
7	59	Touristic	20.894	87	61	66.652	70.2	87	63	67.652	70.3	-0.224242
7	60	Touristic	21.061	95	65	72.0698	83	90	63	69.0698	74.2	-0.299637
7	61	Express	21.9217	84	59	63.9453	60.4	82	59	63.1453	57.7	0.0235101
7	62	Touristic	20.1534	83	61	64.8768	67.5	81	59	63.0768	63.4	-0.0974238
7	63	Express	20.4046	80	59	62.1592	60.6	80	59	62.1592	59.8	-0.131373
7	64	Touristic	19.8145	85	59	64.691	70.6	93	63	69.891	82.6	-0.284594
7	65	Express	21.0724	80	59	62.3943	58.2	84	59	63.9943	60.4	-0.682789
7	66	Touristic	22.7738	86	59	65.2695	60.4	87	59	65.6695	57.9	-0.833246
7	67	Touristic	21.3927	87	59	65.7411	67.7	86	59	65.3411	64.9	-0.26811
7	68	Express	22.2972	90	59	65.8287	67.1	85	59	63.8287	69	0.992531
7	69	Touristic	21.4788	87	59	65.7165	67.2	87	59	65.7165	70.9	0.840577
7	70	Touristic	22.9117	88	61	67.0677	63.2	83	59	64.0677	61.3	0.964322
7	71	LowCost	21.8163	84	59	63.6313	60.1	90	59	66.0313	61	-0.978412
7	72	Touristic	19.6928	81	59	63.0636	64.7	87	61	66.4636	71	-0.674389
7	73	Touristic	20.7917	87	59	65.4259	69.3	89	59	66.2259	69.6	-0.637413
7	74	Touristic	22.7505	91	59	67.1629	67.5	95	61	69.7629	74.3	-0.00402734
7	75	Express	19.9012	81	59	62.9159	64.7	84	61	65.1159	67.9	-0.479418
7	76	Touristic	21.404	85	59	64.9442	64.5	90	61	67.9442	74.1	0.460533
7	77	Touristic	19.6184	91	61	68.2179	80.6	103	65	75.0179	82.6	-0.999915
7	78	Touristic	22.1589	85	59	64.808	61.6	93	63	70.008	84.2	0.993245
7	79	Touristic	21.061	91	61	68.0269	74.5	93	61	68.8269	74.8	-0.538276
7	80	Touristic	19.9087	81	59	63.2069	64.7	85	61	65.8069	70.7	-0.159022
7	81	Touristic	22.4827	100	63	72.8874	83.1	95	61	69.8874	74.3	-0.0497559
7	82	Touristic	21.8996	89	59	66.5017	68	89	59	66.5017	68	0.150366
7	83	Express	20.5094	84	61	64.7035	67.1	82	59	62.9035	61.4	-0.460709
7	84	Touristic	20.8538	82	59	63.6422	62.2	82	59	63.6422	64.6	0.673708
7	85	Touristic	21.4283	95	61	69.8635	78.8	90	59	66.8635	70	-0.169824
7	86	LowCost	22.5842	81	59	62.2805	53.3	84	59	63.4805	56.4	-0.228964
7	87	Touristic	21.0088	82	59	63.5256	61.4	88	63	67.9256	73.9	0.597632
7	88	Touristic	20.7299	87	59	65.5635	69.3	88	59	65.9635	66.8	-0.838522
7	89	Touristic	21.0602	91	61	68.2936	75.3	92	61	68.6936	78.1	0.452943
7	90	Express	21.1581	83	61	64.6851	63.5	85	61	65.4851	64.6	-0.532933
7	91	Touristic	21.0978	99	67	74.4942	89	91	65	70.2942	83.2	0.956233
7	92	Touristic	22.5152	100	63	72.8903	82.3	93	59	68.0903	67.8	-0.593322
7	93	Touristic	21.715	85	59	64.7281	62.9	93	63	69.9281	75.7	-0.187112
7	94	LowCost	21.8504	84	59	63.5091	60.4	85	61	64.9091	63.3	0.298902
7	95	Touristic	22.987	90	59	66.8385	65	94	59	68.4385	70.1	0.0251089
7	96	Touristic	21.044	84	59	64.2337	64.1	87	61	66.4337	74.2	0.91835
7	97	LowCost	19.9524	77	59	61.1195	58.8	79	59	61.9195	64.4	0.747417
7	98	Touristic	21.5815	85	59	64.9642	63.2	90	63	68.9642	76.6	0.862912
7	99	Touristic	21.677	98	61	71.2587	81.9	95	61	70.0587	73.5	-0.794833
7	100	LowCost	21.7097	85	59	63.9418	62.1	84	59	63.5418	59.3	-0.348986
8	1	Express	19.7974	81	59	62.8897	64.7	81	59	62.8897	64.7	-0.0239569
8	2	Express	22.2534	87	59	65.2017	63.2	85	59	64.4017	58.4	-0.477443
8	3	Touristic	21.3297	91	61	68.0187	73.7	90	61	67.6187	70.9	-0.29462
8	4	Touristic	22.0807	93	61	69.1754	74	89	59	66.5754	68	0.282969
8	5	Touristic	19.8517	81	59	63.1745	64.7	85	61	65.7745	70.7	-0.218281
8	6	Touristic	22.2797	96	61	70.1435	77.1	96	63	71.1435	77.2	-0.0975537
8	7	Touristic	21.5543	86	59	65.0306	64.9	94	59	68.2306	60.8	-0.999771
8	8	Touristic	21.4884	86	59	65.1104	65.7	89	61	67.3104	68.9	-0.526557
8	9	Touristic	22.3684	83	59	64.0387	58.1	90	63	68.8387	73.4	0.828039
8	10	Touristic	21.8148	89	59	66.4058	68	102	65	74.6058	89.6	0.257593
8	11	Touristic	20.5593	83	59	63.9391	64.5	87	61	66.5391	69.7	-0.240218
8	12	Touristic	21.6058	98	63	72.004	83.6	96	63	71.204	78	-0.7249
8	13	Touristic	21.7315	88	59	66.154	67.6	88	59	66.154	68.4	0.281329
8	14	Touristic	21.4562	81	59	63.3795	58.6	87	59	65.7795	59.5	-0.980081
8	15	Touristic	20.1046	92	61	68.4056	80.5	83	59	63.8056	60.5	-0.946226
8	16	Express	19.8168	81	59	62.7224	64.7	81	59	62.7224	64.7	0.018747
8	17	Express	20.7233	84	59	64.1803	65.4	83	59	63.7803	62.6	-0.24402
8	18	LowCost	22.869	78	59	61.3974	48.1	76	59	60.5974	42.5	-0.60654
8	19	Touristic	22.2056	88	59	66.0928	66	88	59	66.0928	66	0.112808
8	20	Touristic	24.6001	98	63	72.2922	72.2	87	59	65.8922	62.4	0.984179
8	21	Touristic	21.7124	85	61	65.9877	63.8	84	59	64.5877	60.9	-0.165348
8	22	Touristic	22.1488	88	59	65.8814	65.2	90	59	66.6814	65.5	-0.66426
8	23	LowCost	21.519	80	59	61.8758	55.8	84	61	64.4758	62.6	-0.0103769
8	24	Touristic	19.9791	87	61	66.8273	74.2	89	61	67.6273	70	-0.972371
8	25	Express	21.8213	82	59	63.3927	58.5	84	59	64.1927	55.1	-0.951583
8	26	LowCost	21.6685	84	59	63.5689	60.9	84	59	63.5689	60.9	-0.0437366
8	27	Touristic	19.8309	86	61	66.1928	73.5	91	63	69.1928	82.3	0.295166
8	28	Touristic	24.0346	91	59	67.1705	62.2	95	61	69.7705	68.2	-0.00107433
8	29	LowCost	22.0294	88	59	65.2933	65.2	91	59	66.4933	63	-0.962671
8	30	Express	22.3131	88	59	65.7804	65.2	87	59	65.3804	62.4	-0.256053
8	31	Touristic	23.2703	89	59	66.6967	62.7	96	61	70.4967	71.8	-0.370929
8	32	Touristic	20.4693	81	59	63.2496	62.6	81	59	63.2496	67.1	0.85839
8	33	Touristic	21.0978	87	59	65.4065	67.7	91	61	68.0065	74.5	0.0780407
8	34	Touristic	22.2239	88	59	66.2922	65.2	101	65	74.4922	86	-0.209449
8	35	Touristic	22.4197	85	59	64.6722	60	90	59	66.6722	76.4	0.991881
8	36	Touristic	19.7335	81	59	63.1268	64.7	86	61	66.1268	73.5	0.337714
8	37	Touristic	20.4142	87	61	66.8722	71.8	91	61	68.4722	67.1	-0.995048
8	38	Touristic	21.0928	92	63	69.4814	77.4	90	63	68.6814	72.6	-0.589974
8	39	Touristic	20.9485	81	59	63.354	61	90	63	68.954	76.6	0.357976
8	40	Touristic	22.2813	96	61	70.184	77.1	86	59	65.184	64.9	0.776536
8	41	Express	19.7888	77	59	61.291	59.6	77	59	61.291	59.6	0.0996772
8	42	Express	22.2957	84	59	63.8006	58.8	82	59	63.0006	53.2	-0.627289
8	43	Express	21.5741	81	59	62.6918	57.8	85	61	65.2918	64.6	0.0487272
8	44	Touristic	21.4847	86	59	65.2065	64.9	87	59	65.6065	62.4	-0.815525
8	45	LowCost	21.8856	82	59	62.749	57.7	80	59	61.949	58.2	0.760952
8	46	Touristic	22.0211	88	59	65.8605	66	92	61	68.4605	72	-0.132317
8	47	Touristic	21.7936	90	61	67.8965	70.9	88	59	66.0965	65.2	-0.523562
8	48	Express	22.5111	82	59	63.1664	55.3	86	61	65.7664	62.1	0.0512633
8	49	Touristic	20.9757	84	59	64.4521	64.9	87	61	66.6521	71.8	0.479543
8	50	Touristic	20.0446	88	61	66.8429	74.6	88	63	67.8429	74.7	-0.105296
8	51	Touristic	19.7055	86	61	66.3014	73.5	94	65	71.5014	86.3	-0.137808
8	52	Touristic	21.1229	100	63	72.8125	88.4	99	63	72.4125	80.3	-0.961035
8	53	Touristic	22.6269	96	61	70.2877	76.3	92	61	68.6877	70.4	0.0677191
8	54	Touristic	20.6983	91	63	69.367	77.8	86	61	66.367	69	-0.144626
8	55	Touristic	22.0638	83	59	63.9698	58.9	89	59	66.3698	62.2	-0.913674
8	56	Touristic	24.4984	102	63	73.544	78.1	101	61	72.144	64.6	-0.997677
8	57	LowCost	20.4869	83	59	63.2814	64.2	83	59	63.2814	64.2	-0.0437888
8	58	Express	21.9912	78	59	61.7015	51.8	79	59	62.1015	57.8	0.90521
8	59	Touristic	20.0728	81	59	63.2174	64.7	81	59	63.2174	64.7	0.024315
8	60	Touristic	21.27	95	63	71.0053	81.3	91	61	68.4053	70	-0.878021
8	61	Touristic	22.6044	96	61	70.0914	76.3	91	59	67.0914	67.5	-0.139232
8	62	Touristic	21.6139	85	59	64.7728	63.7	90	61	67.7728	73.3	0.581994
8	63	LowCost	20.2803	83	59	63.1663	65	81	59	62.3663	59.4	-0.636062
8	64	Touristic	19.8164	88	59	65.8653	74.5	85	59	64.6653	76.7	0.957173
8	65	Touristic	21.5169	88	59	66.1961	67.6	99	63	72.5961	88	0.705333
8	66	Express	22.0227	89	59	65.4952	66.7	86	59	64.2952	62.8	0.19589
8	67	LowCost	22.0354	85	59	63.8917	60.8	86	59	64.2917	62.8	0.18173
8	68	Touristic	21.9465	92	61	68.4028	72	99	63	72.2028	81.1	-0.304249
8	69	Touristic	20.1894	93	61	68.8141	80.9	86	59	65.0141	66.5	-0.796393
8	70	Touristic	20.0255	81	59	63.4819	64.7	91	63	69.4819	82.3	0.522027
8	71	Touristic	25.2351	99	61	71.6414	69.6	93	61	69.2414	68.7	0.976725
8	72	Touristic	22.263	87	59	65.7907	63.2	91	61	68.3907	70	-0.0340153
8	73	Touristic	21.7295	90	61	68.0706	70.9	96	63	71.4706	82.5	0.557638
8	74	Express	20.8111	81	59	62.8653	60.2	83	59	63.6653	62.9	0.0440371
8	75	Touristic	19.1782	81	59	63.2179	67.1	86	61	66.2179	70.6	-0.825474
8	76	Touristic	20.2477	85	59	64.7806	69	87	59	65.5806	69.3	-0.547722
8	77	Touristic	22.4112	92	61	68.4657	71.2	88	59	65.8657	65.2	0.163116
8	78	Touristic	22.4598	85	59	64.7312	60	86	61	66.1312	68.2	0.957275
8	79	Touristic	20.1891	82	59	63.781	64.6	83	61	65.181	67.5	0.251854
8	80	Express	19.9436	81	59	62.9069	63.9	82	59	63.3069	61.4	-0.8318
8	81	LowCost	21.3106	85	59	64.0084	63.7	86	59	64.4084	61.2	-0.834102
8	82	Touristic	21.0434	91	61	68.0119	74.5	93	61	68.8119	74.8	-0.591073
8	83	Express	19.5747	79	59	62.0993	63.1	79	59	62.0993	63.9	0.205926
8	84	Touristic	21.9495	97	63	71.4717	80.8	89	61	67.2717	68.9	0.205843
8	85	Express	22.3154	82	59	63.3147	56.1	79	59	62.1147	53	0.252045
8	86	Touristic	22.8375	90	59	66.8899	65.5	89	59	66.4899	62.7	-0.309548
8	87	Touristic	21.7673	86	59	65.3341	64.4	91	63	69.3341	72.5	-0.265585
8	88	Touristic	19.1322	86	59	65.3284	75	85	59	64.9284	70.6	-0.683686
8	89	Touristic	20.0792	83	59	64.2749	67.4	93	63	70.2749	79.7	-0.740464
8	90	LowCost	21.9148	83	59	63.1752	58.9	87	61	65.7752	64.9	-0.216579
8	91	Touristic	22.1555	92	61	68.8308	72.8	99	63	72.6308	87.2	0.820902
8	92	Express	20.1416	82	59	63.2692	64.6	80	59	62.4692	59	-0.604736
8	93	Touristic	19.2141	86	61	66.0713	75.1	86	63	67.0713	75.2	-0.296867
8	94	Touristic	22.7127	90	59	67.0598	66.3	96	61	70.4598	68.1	-0.97294
8	95	Touristic	21.2321	92	61	68.8963	76.5	85	59	65.0963	67.4	0.440626
8	96	Touristic	19.9606	81	59	63.4967	64.7	89	63	68.6967	76.7	-0.41725
8	97	Express	20.4328	82	59	63.2802	63.8	84	59	64.0802	60.4	-0.955533
8	98	Touristic	19.9624	81	59	63.3182	64.7	90	63	68.9182	79.5	0.0714204
8	99	Touristic	21.2543	91	61	68.4374	74.5	89	61	67.6374	68.9	-0.643057
8	100	Touristic	21.4937	82	59	63.7134	60.1	85	61	65.9134	68.6	0.721868
9	1	LowCost	21.5344	80	59	61.9377	55.8	83	59	63.1377	54.4	-0.941064
9	2	Touristic	21.2438	86	59	65.4753	66.5	90	61	68.0753	72.5	0.0098119
9	3	Express	20.3854	84	59	63.7415	66.2	84	59	63.7415	66.2	-0.0560069
9	4	Touristic	23.0191	102	61	72.5812	82.5	90	59	66.7812	70	0.928846
9	5	Touristic	20.2029	88	61	67.0783	73.8	84	59	64.4783	62.5	-0.844885
9	6	Express	20.579	83	59	63.4881	64.2	87	61	66.0881	71	0.0632502
9	7	Touristic	21.4027	95	61	70.0217	79.6	94	59	68.6217	66.1	-0.996192
9	8	Touristic	20.6526	83	59	64.0177	65	83	59	64.0177	59.7	-0.898974
9	9	Touristic	23.3336	89	59	66.2887	62.7	93	61	68.8887	68.7	-0.20811
9	10	Touristic	21.895	105	65	75.6031	93.5	94	61	69.2031	67.8	-0.982235
9	11	Express	21.5342	83	59	63.6543	60.5	84	59	64.0543	59.6	-0.528112
9	12	Touristic	23.9771	91	59	67.1787	63	104	65	75.3787	89.9	0.937723
9	13	Touristic	22.1291	88	59	65.8206	65.2	98	61	70.8206	82.7	0.735264
9	14	Touristic	22.703	90	59	66.7315	65.5	99	61	71.3315	80.2	0.422926
9	15	Express	23.0712	89	59	65.5144	62.7	92	59	66.7144	60.5	-0.942892
9	16	Express	20.2689	84	59	63.8205	67	83	59	63.4205	64.2	-0.449946
9	17	Touristic	21.6601	87	59	65.6615	65.6	85	59	64.8615	60	-0.73406
9	18	Express	19.9745	77	59	61.3454	58.8	81	61	63.9454	65.6	0.150196
9	19	Touristic	22.3254	91	59	67.2452	69.1	97	61	70.6452	70.1	-0.989005
9	20	Touristic	21.0416	87	59	65.8937	69.3	95	63	71.0937	81.3	-0.293532
9	21	Express	22.3598	79	59	62.038	51.7	79	59	62.038	50.9	-0.0518296
9	22	Express	22.1662	84	59	64.1884	59.6	85	59	64.5884	60.8	-0.000669306
9	23	Touristic	19.9524	81	59	63.0765	64.7	89	63	68.2765	76.7	-0.319291
9	24	Express	19.7344	81	59	62.599	64.7	81	59	62.599	64.7	0.0821799
9	25	Touristic	21.7988	85	59	65.019	63.2	83	59	64.219	64.5	0.883144
9	26	Express	20.4318	84	61	64.849	67.1	83	61	64.449	64.3	-0.262208
9	27	Touristic	22.862	88	61	66.9014	63.2	92	63	69.5014	69.2	-0.175519
9	28	Express	21.2687	81	59	62.5544	58.6	78	59	61.3544	55.5	0.39216
9	29	Express	21.4978	79	59	61.727	54.6	81	59	62.527	57.3	0.146328
9	30	Touristic	22.4519	84	59	64.6467	58.8	87	61	66.8467	67.3	0.720999
9	31	Touristic	21.8984	93	61	68.9737	74	95	61	69.7737	79.6	0.668376
9	32	Touristic	22.0674	93	61	69.2937	73.5	96	63	71.4937	76.7	-0.445083
9	33	Touristic	19.6992	86	61	66.3362	73.5	82	59	63.7362	63	-0.83594
9	34	Touristic	23.1038	94	61	69.5169	71.5	93	61	69.1169	74	0.841671
9	35	Touristic	19.6934	84	59	64.3955	69.4	81	59	63.1955	63.9	-0.396168
9	36	Touristic	19.8046	85	59	64.731	70.6	86	61	66.131	73.5	0.291794
9	37	Touristic	22.2461	88	59	66.2866	65.2	91	59	67.4866	63	-0.956683
9	38	Express	21.5733	86	59	64.8344	64.4	84	59	64.0344	61.7	-0.0572559
9	39	Touristic	22.9072	95	61	69.7016	73.5	98	61	70.9016	76.6	-0.135259
9	40	Touristic	20.1538	93	65	70.8339	83.5	89	63	68.2339	77.5	0.122402
9	41	Express	19.9377	81	59	62.6929	63.9	82	59	63.0929	62.2	-0.717529
9	42	Touristic	21.1231	84	61	65.4129	65	82	59	63.6129	60.1	-0.217267
9	43	Touristic	21.2479	86	59	65.3434	66.5	92	61	68.7434	78.1	0.558085
9	44	Touristic	20.8987	84	59	64.6996	64.9	86	59	65.4996	69.7	0.462555
9	45	Express	19.7436	80	59	62.1365	63.5	79	59	61.7365	60.7	-0.39458
9	46	Express	19.8834	81	59	62.8674	64.7	84	61	65.0674	67.9	-0.495585
9	47	Touristic	23.735	90	61	67.9737	62.7	90	59	66.9737	58.1	-0.75329
9	48	Touristic	20.058	89	63	68.5223	77.5	91	65	70.3223	84	0.706714
9	49	Express	22.108	84	59	64.1009	60.1	89	61	67.1009	63.6	-0.828174
9	50	LowCost	21.9661	82	59	62.8576	57.7	80	59	62.0576	52.1	-0.702164
9	51	Touristic	20.5206	91	63	69.1309	77.8	102	65	74.5309	87.5	-0.959936
9	52	Express	20.8528	80	59	62.2818	59.5	83	59	63.4818	62.6	-0.261757
9	53	Touristic	22.0625	97	63	71.6941	80.8	96	63	71.2941	78	-0.40571
9	54	Touristic	19.9432	87	61	66.5921	74.2	80	59	62.7921	71.2	0.98708
9	55	LowCost	21.2495	85	59	63.7935	64.5	85	59	63.7935	60.8	-0.786747
9	56	Touristic	20.7016	86	61	66.1095	69	86	61	66.1095	69	0.1594
9	57	Touristic	19.648	86	61	66.3234	73.5	84	61	65.5234	67.9	-0.570606
9	58	Touristic	23.7099	87	59	65.5699	57.9	92	61	68.5699	66.7	0.373584
9	59	Touristic	21.453	87	59	65.8139	66.9	91	61	68.4139	73.7	0.000907183
9	60	Touristic	21.4393	90	59	66.6088	70.8	93	61	68.8088	74	-0.503855
9	61	Touristic	21.2497	87	59	65.4726	67.7	90	59	66.6726	70.8	-0.346333
9	62	Touristic	22.0124	97	63	71.5635	80.8	91	61	68.1635	74.5	0.686368
9	63	Touristic	21.101	86	59	65.1039	66.5	96	61	70.1039	78.7	-0.584856
9	64	Express	20.6734	82	59	63.2479	63	81	59	62.8479	60.2	-0.475158
9	65	Touristic	21.8811	86	59	65.4318	64.1	94	63	70.6318	76.9	-0.213554
9	66	Express	22.3909	87	59	65.3033	63.2	85	59	64.5033	57.6	-0.717391
9	67	Touristic	22.1303	89	59	66.5182	67.2	88	59	66.1182	64.4	-0.305794
9	68	Express	22.6674	82	59	63.3808	55.3	82	59	63.3808	55.3	0.0449036
9	69	Express	22.0621	83	61	64.7762	59.8	83	61	64.7762	59	-0.158954
9	70	Express	20.9276	81	59	62.695	60.2	83	59	63.495	65.8	0.777459
9	71	Touristic	22.0608	88	59	65.9888	66	88	59	65.9888	66	0.0722751
9	72	Express	21.3398	80	59	62.2404	56.6	83	59	63.4404	59.7	-0.387653
9	73	Touristic	23.523	93	61	68.9011	67.9	92	59	67.5011	65	-0.147015
9	74	Touristic	21.6853	88	59	66.2222	67.6	87	59	65.8222	66.4	0.117631
9	75	Touristic	19.3351	87	61	66.6397	76.3	85	61	65.8397	70.7	-0.640409
9	76	Express	21.3125	81	59	62.7966	58.6	82	59	63.1966	56.9	-0.660068
9	77	Touristic	20.3815	88	61	67.0053	73.8	85	61	65.8053	70.7	0.325093
9	78	Touristic	20.8135	87	59	65.5563	69.3	88	61	66.9563	72.2	0.141231
9	79	Touristic	19.8999	81	59	63.3713	64.7	81	59	63.3713	64.7	0.028244
9	80	Touristic	21.8709	89	59	66.5337	68	91	61	68.3337	74.5	0.652554
9	81	Express	21.5472	81	59	62.6322	57.8	83	59	63.4322	58.1	-0.645055
9	82	LowCost	20.8968	77	59	61.1862	55.1	77	59	61.1862	55.1	0.00619566
9	83	Express	20.7883	82	59	63.106	62.2	85	59	64.306	66.9	0.0691425
9	84	Touristic	21.8234	94	61	69.6449	76	90	59	67.0449	70	0.160518
9	85	Touristic	21.1173	86	59	65.2251	66.5	86	59	65.2251	66.5	0.180203
9	86	Express	20.8256	78	59	61.5133	56.3	80	59	62.3133	56.6	-0.53723
9	87	Express	21.8879	85	59	64.3383	62.1	89	59	65.9383	62.7	-0.889015
9	88	Touristic	22.1639	88	59	66.0735	65.2	91	59	67.2735	68.3	-0.189066
9	89	Touristic	20.171	85	59	64.6986	69	84	59	64.2986	66.2	-0.44796
9	90	Express	21.4493	83	59	63.4961	61.3	82	59	63.0961	58.5	-0.280069
9	91	Touristic	21.9712	92	61	68.4681	72.8	89	61	67.2681	69.7	0.474855
9	92	Express	19.8494	81	59	62.6572	64.7	81	59	62.6572	64.7	0.0225797
9	93	LowCost	23.0136	79	59	61.6087	49.3	80	59	62.0087	47.6	-0.7396
9	94	Touristic	20.5511	84	59	64.5333	66.2	95	59	68.9333	70.5	-0.996625
9	95	Express	19.8729	81	59	62.9824	64.7	84	61	65.1824	67.9	-0.499252
9	96	Touristic	24.7655	93	59	68.1284	62.5	96	61	70.3284	71	0.735131
9	97	Touristic	19.8879	81	59	63.4024	64.7	88	61	67.2024	73.8	-0.506298
9	98	Express	20.961	83	61	64.79	64.3	84	61	65.19	67.1	0.511578
9	99	Touristic	20.6737	87	61	66.5169	71	86	59	65.1169	63.6	-0.869054
9	100	Touristic	22.39	88	59	66.2364	65.2	87	59	65.8364	62.4	-0.409278
10	1	Express	23.5352	80	59	62.5409	48.4	82	59	63.3409	45	-0.939796
10	2	Touristic	22.1861	92	61	68.7445	72	85	59	64.9445	62.9	0.567508
10	3	Touristic	21.1139	86	59	65.2393	66.5	90	61	67.8393	72.5	-0.0587266
10	4	Touristic	20.0704	85	61	66.0942	70.7	90	63	69.0942	79.5	0.378656
10	5	Express	21.3418	79	59	62.0972	56.2	82	59	63.2972	60.9	0.252873
10	6	Touristic	21.743	97	63	71.8176	81.6	91	61	68.4176	70	-0.571193
10	7	Touristic	21.7824	84	59	64.6667	61.7	89	63	68.6667	71.4	0.189441
10	8	Express	22.2366	84	61	65.0377	60.2	86	61	65.8377	61.3	-0.40596
10	9	LowCost	20.5847	81	59	62.3387	61	86	61	65.3387	70.6	0.429627
10	10	Express	21.7276	83	59	63.3533	59.7	87	59	64.9533	61.9	-0.716948
10	11	Touristic	23.2334	97	61	70.547	74.6	95	61	69.747	69	-0.712276
10	12	LowCost	22.3137	87	59	64.8695	62.4	89	61	66.6695	68.9	0.697826
10	13	LowCost	21.044	86	59	64.3322	65.7	85	59	63.9322	62.9	-0.231565
10	14	Touristic	20.9334	84	59	64.2843	64.9	90	61	67.6843	74.9	0.133724
10	15	Touristic	20.6929	102	65	74.7635	94.1	102	63	73.7635	78.1	-0.999777
10	16	Express	23.2189	78	59	61.6883	47.3	78	59	61.6883	47.3	0.0966278
10	17	LowCost	20.9128	86	59	64.2636	66.5	86	59	64.2636	66.5	-0.0394197
10	18	Express	21.6615	80	59	62.2509	55.8	83	59	63.4509	58.9	-0.144595
10	19	Express	22.0182	84	59	64.0029	60.1	87	59	65.2029	63.2	-0.168201
10	20	Touristic	21.6708	89	61	67.6293	70.5	90	61	68.0293	73.3	0.51898
10	21	Touristic	21.7002	90	59	66.7833	70	97	63	71.5833	79.2	-0.679106
10	22	Express	23.1001	84	59	63.8312	55.6	84	59	63.8312	51.1	-0.83083
10	23	Touristic	22.1179	93	61	69.1234	74	94	61	69.5234	76.8	0.415642
10	24	LowCost	21.3286	86	59	64.2509	64.9	87	59	64.6509	62.4	-0.819781
10	25	Express	21.2702	79	59	61.7809	56.2	79	59	61.7809	56.2	0.0256167
10	26	Touristic	21.228	86	59	65.4459	66.5	86	59	65.4459	66.5	-0.069476
10	27	Touristic	23.6722	92	59	67.671	65	92	61	68.671	71.2	0.907859
10	28	Touristic	21.0332	99	65	73.6778	88.1	99	65	73.6778	88.1	0.118177
10	29	Express	20.4951	84	59	63.9431	66.2	84	59	63.9431	66.2	0.0823232
10	30	Touristic	22.7696	89	61	67.5599	65.2	83	59	64.1599	53.6	-0.457661
10	31	Touristic	21.2301	87	59	65.5322	67.7	90	59	66.7322	70.8	-0.251229
10	32	Touristic	22.6345	95	61	69.6684	74.3	93	61	68.8684	74	0.628306
10	33	Touristic	21.6297	89	61	67.4481	69.7	95	61	69.8481	70.6	-0.978929
10	34	Express	21.3558	78	59	61.5459	54.2	80	59	62.3459	56.1	-0.296552
10	35	Express	20.3021	78	59	61.7213	58.7	82	59	63.3213	60.9	-0.724963
10	36	Touristic	20.4926	86	61	66.1957	70.6	82	59	63.5957	59.3	-0.901076
10	37	Touristic	18.5186	89	59	66.2366	81.8	87	59	65.4366	66.4	-0.998875
10	38	Touristic	21.5573	86	59	65.1106	65.7	89	61	67.3106	68.9	-0.483092
10	39	Touristic	21.7742	86	59	65.3462	64.9	93	61	69.1462	74	-0.306839
10	40	Express	22.1035	85	61	65.4579	62.5	85	61	65.4579	61.7	-0.175232
10	41	Touristic	21.4054	87	59	65.8428	67.7	92	61	68.8428	71.2	-0.856532
10	42	Touristic	21.2507	95	63	70.6351	81.3	88	59	65.8351	66.8	-0.609692
10	43	Express	23.4128	81	59	62.7358	50.4	80	59	62.3358	47.6	-0.446432
10	44	Touristic	23.6512	92	59	67.7663	65.8	90	59	66.9663	65.5	0.582199
10	45	Express	21.4252	84	61	64.7199	63.4	85	63	66.1199	66.3	0.31907
10	46	Touristic	19.8534	81	59	63.0854	64.7	81	59	63.0854	64.7	-0.0615432
10	47	Express	19.6401	82	59	63.2293	66.7	81	59	62.8293	63.9	-0.31535
10	48	Touristic	20.4369	89	59	66.3027	73.6	90	61	67.7027	74.9	-0.166766
10	49	Express	21.8693	85	59	64.4039	62.1	86	59	64.8039	64.9	0.473135
10	50	LowCost	19.1878	77	59	61.1011	61.2	78	59	61.5011	67.2	0.873118
10	51	LowCost	22.0027	87	59	64.619	64	85	59	63.819	58.4	-0.641966
10	52	Touristic	20.3341	90	59	66.8306	75.6	88	59	66.0306	65.5	-0.968424
10	53	Touristic	20.2947	89	63	68.3417	76.7	93	63	69.9417	82.6	0.0544426
10	54	Express	20.7531	80	59	62.5239	59	82	59	63.3239	61.7	0.047067
10	55	Touristic	21.0263	81	59	63.0638	60.2	86	61	66.0638	69	0.242764
10	56	Touristic	20.0415	81	59	63.0666	63.9	85	59	64.6666	66.1	-0.729328
10	57	Touristic	21.6271	85	59	64.8442	63.7	89	59	66.4442	66.7	-0.656933
10	58	Touristic	21.4816	91	61	68.1159	73.7	93	61	68.9159	74	-0.508312
10	59	Touristic	20.4855	90	59	67.0325	75.6	93	59	68.2325	72.6	-0.973819
10	60	Touristic	21.2822	92	61	68.887	76.5	96	61	70.487	82.4	0.13205
10	61	Touristic	22.5947	90	61	68.0742	68	89	61	67.6742	65.2	-0.361454
10	62	Touristic	23.2453	94	61	69.348	70.7	92	61	68.548	65.1	-0.589862
10	63	Touristic	22.2728	88	59	65.8296	65.2	97	61	70.4296	74.6	-0.824654
10	64	Express	20.0257	82	59	62.9821	64.6	82	59	62.9821	68.3	0.850269
10	65	Touristic	21.54	90	61	68.0168	72.5	86	59	65.4168	66.5	0.32023
10	66	Touristic	21.3265	94	61	69.5445	78.4	87	59	65.7445	69.3	0.479243
10	67	Express	22.0797	84	59	64.1834	59.3	85	59	64.5834	62.1	0.51635
10	68	LowCost	20.9572	82	59	62.7119	61.4	79	59	61.5119	58.3	0.399666
10	69	Touristic	20.3308	86	59	65.1823	69.7	86	59	65.1823	62.8	-0.957225
10	70	Touristic	19.8593	95	63	70.6379	86.6	91	61	68.0379	75.3	-0.857493
10	71	Touristic	22.3383	92	61	68.7249	72	89	61	67.5249	68.9	0.41425
10	72	Touristic	22.1985	88	59	65.8868	65.2	91	59	67.0868	68.3	-0.130208
10	73	Express	22.2434	88	59	65.4141	63.9	87	59	65.0141	66.4	0.791038
10	74	Touristic	21.8461	89	59	66.2659	68	93	61	68.8659	74	-0.195978
10	75	Touristic	19.7912	95	63	70.6074	86.6	99	63	72.2074	76.6	-0.999764
10	76	LowCost	22.4832	85	59	64.0741	59.2	89	61	66.6741	59.9	-0.927727
10	77	Express	21.8913	82	59	63.1311	56.9	80	59	62.3311	51.3	-0.654042
10	78	Touristic	22.0085	89	59	66.4556	68	89	59	66.4556	68	0.156382
10	79	Express	22.2523	88	59	65.4152	64.4	88	59	65.4152	64.4	0.0678952
10	80	Express	21.7447	78	59	61.6156	52.6	80	59	62.4156	55.3	-0.0242614
10	81	Touristic	21.6423	83	59	63.8583	60.5	85	59	64.6583	62.4	-0.329902
10	82	Touristic	20.9947	84	59	64.6083	64.9	84	59	64.6083	65.7	0.374853
10	83	Touristic	20.5291	86	59	65.0687	68.9	86	61	66.0687	73.5	0.797555
10	84	Touristic	21.1829	88	61	67.2563	70.1	89	59	66.6563	63	-0.976503
10	85	Touristic	21.2846	87	59	65.5625	67.7	94	61	69.3625	76.8	-0.407375
10	86	Touristic	21.9563	90	61	67.8834	70.4	97	63	71.6834	74.2	-0.963697
10	87	Touristic	23.6378	92	59	67.6987	65.8	96	63	71.2987	78	0.914727
10	88	Touristic	22.0295	89	59	66.4491	67.2	91	61	68.2491	73.7	0.724729
10	89	Touristic	22.0838	97	61	70.8633	79.1	96	61	70.4633	76.3	-0.268687
10	90	Touristic	19.0759	82	59	63.483	69.1	90	63	68.683	81.1	-0.259834
10	91	Touristic	20.5569	84	59	64.3374	66.2	84	59	64.3374	66.2	0.0747664
10	92	Touristic	21.1309	84	59	64.616	64.1	87	61	66.816	72.6	0.769797
10	93	Touristic	19.8274	81	59	63.3907	64.7	86	61	66.3907	68.2	-0.884995
10	94	Touristic	22.422	86	59	65.4361	62	99	63	72.6361	82.7	0.219356
10	95	Express	20.9476	86	61	65.9966	68.2	87	61	66.3966	71	0.371075
10	96	Touristic	22.5963	89	61	67.3689	66	93	63	69.9689	72.8	0.0876858
10	97	Touristic	20.7886	86	59	65.2902	68.1	83	59	64.0902	65.8	0.533492
10	98	Touristic	20.9497	91	61	68.3834	75.3	90	59	66.9834	67.1	-0.93104
10	99	Touristic	21.2826	87	59	65.5072	67.7	90	59	66.7072	70.8	-0.147913
10	100	Touristic	21.7146	94	63	70.323	77.7	92	61	68.523	72	-0.463311
11	1	Touristic	22.1017	90	61	68.0068	69.6	96	65	72.4068	81.3	0.379354
11	2	Touristic	21.1928	86	61	66.361	67.4	91	63	69.361	76.2	0.350958
11	3	Touristic	21.2261	87	59	65.8746	67.7	91	61	68.4746	74.5	0.164623
11	4	Touristic	19.841	81	59	63.2816	64.7	84	61	65.4816	67.9	-0.482754
11	5	Touristic	20.7256	87	61	66.7696	71	84	59	64.5696	63.3	-0.582819
11	6	LowCost	21.1016	87	59	64.6063	67.2	89	59	65.4063	63.8	-0.933652
11	7	Touristic	19.8124	86	61	66.3919	73.5	91	63	69.3919	77	-0.888707
11	8	LowCost	22.5404	84	59	63.6948	58	82	59	62.8948	52.4	-0.607232
11	9	Touristic	19.4999	77	59	61.5762	61.2	82	61	64.5762	70.8	0.426345
11	10	Touristic	22.1341	92	61	68.4379	72	91	61	68.0379	69.2	-0.407531
11	11	Touristic	23.4408	93	61	69.2101	68.7	92	59	67.8101	65.8	-0.185749
11	12	Touristic	20.3229	88	61	66.8722	73.8	81	59	63.0722	64.7	0.567459
11	13	Touristic	21.1758	87	59	65.5771	67.7	89	59	66.3771	68	-0.585266
11	14	LowCost	20.6503	86	59	64.1642	68.1	88	59	64.9642	73.7	0.676541
11	15	Touristic	20.0077	88	61	67.2251	75.4	87	63	67.8251	72.7	-0.653028
11	16	Express	21.9493	83	59	63.6972	58.9	81	59	62.8972	53.3	-0.711624
11	17	Touristic	20.0973	85	61	65.6598	70.7	89	61	67.2598	66	-0.994193
11	18	Express	21.0595	78	59	61.3822	55.5	82	61	63.9822	62.3	-0.00444042
11	19	Express	21.5687	86	59	64.9948	64.9	87	59	65.3948	67.7	0.426018
11	20	Express	21.8103	89	59	65.5108	67.2	92	61	67.7108	70.4	-0.549948
11	21	LowCost	20.5461	83	59	63.1441	64.2	85	59	63.9441	59.2	-0.98432
11	22	Touristic	17.9559	87	59	65.612	81.5	90	59	66.812	79.3	-0.949133
11	23	Touristic	21.0228	92	61	68.5607	77.3	88	59	65.9607	66	-0.850543
11	24	Express	19.9753	81	59	62.9243	63.9	82	59	63.3243	66.7	0.52447
11	25	Touristic	22.0134	92	63	69.713	74.5	93	63	70.113	72	-0.820806
11	26	Express	20.758	82	59	63.0557	61.7	80	59	62.2557	59	-0.0605413
11	27	LowCost	21.5931	79	59	61.3604	54.6	83	61	63.9604	61.4	0.200392
11	28	Touristic	21.6236	83	59	63.9638	61.3	80	59	62.7638	59	0.631011
11	29	Touristic	23.051	99	59	70.304	77.2	96	59	69.104	68.8	-0.862983
11	30	LowCost	21.7913	81	59	62.4594	56.5	84	61	64.6594	65	0.766436
11	31	Express	19.7843	81	59	62.9686	64.7	81	59	62.9686	64.7	0.175711
11	32	Touristic	19.4344	87	61	66.5563	76.3	84	61	65.3563	67.9	-0.861911
11	33	Touristic	21.4645	90	61	67.6865	72.5	94	63	70.2865	78.5	-0.0721233
11	34	Touristic	22.0346	86	59	65.3666	63.6	91	61	68.3666	73.2	0.52641
11	35	LowCost	19.8761	84	59	63.5847	67.8	84	59	63.5847	62.5	-0.916197
11	36	Express	21.1698	77	59	61.3327	53.5	80	59	62.5327	59	0.32476
11	37	Express	23.0027	89	59	65.3928	62.7	92	61	67.5928	65.9	-0.475552
11	38	Express	21.9403	84	59	64.1004	60.1	84	59	64.1004	60.1	-0.0305979
11	39	Touristic	23.3442	89	59	66.354	61.9	97	61	70.554	73.8	0.0828099
11	40	LowCost	21.2614	86	59	64.3488	65.7	87	59	64.7488	68.5	0.444581
11	41	Express	20.7019	83	59	63.312	63.4	81	59	62.512	57.8	-0.585667
11	42	Express	19.8659	81	59	62.9229	64.7	81	59	62.9229	64.7	0.0771911
11	43	Touristic	23.713	92	61	68.832	65.9	94	61	69.632	71.5	0.653
11	44	Touristic	21.1265	80	59	63.0725	58.2	82	59	63.8725	63.8	0.644235
11	45	Touristic	20.5177	92	61	68.6761	78.1	91	61	68.2761	75.3	-0.357997
11	46	LowCost	22.1859	85	59	63.7676	60	85	59	63.7676	56.3	-0.817318
11	47	Express	21.3783	87	61	66.2314	67.8	86	61	65.8314	65	-0.31367
11	48	Touristic	19.9118	81	59	63.4207	64.7	88	63	68.2207	74.7	-0.485687
11	49	Touristic	19.6696	90	61	67.8724	79.4	87	61	66.6724	76.3	0.48329
11	50	Touristic	19.9084	94	61	69.4724	83.7	89	59	66.4724	69.6	-0.955506
11	51	LowCost	19.7675	81	59	62.3733	64.7	84	61	64.5733	67.9	-0.486075
11	52	Touristic	23.574	92	61	68.5877	66.7	94	61	69.3877	67	-0.626992
11	53	Express	20.8296	80	59	62.1207	59	79	59	61.7207	63.1	0.933021
11	54	LowCost	21.8064	84	59	63.6841	60.9	85	59	64.0841	63.7	0.497888
11	55	Touristic	21.23	89	59	66.6022	71.2	93	61	69.2022	78	0.0324798
11	56	Express	22.1638	87	59	65.2229	63.2	85	59	64.4229	58.4	-0.538086
11	57	Touristic	21.0009	94	63	70.6611	80.9	82	61	64.8611	68.4	0.944828
11	58	Touristic	19.9269	80	59	62.7586	62.7	85	61	65.7586	72.3	0.492378
11	59	Express	24.4822	80	59	62.5435	44.7	79	59	62.1435	48	0.867156
11	60	Touristic	20.4315	88	61	67.1476	73	86	59	65.3476	68.1	-0.318706
11	61	Touristic	22.6669	91	59	67.219	67.5	94	61	69.419	70.7	-0.482258
11	62	Express	22.8971	85	59	64.5793	57.6	84	59	64.1793	60.9	0.907318
11	63	Touristic	19.918	81	59	63.1566	64.7	88	61	66.9566	79.1	0.754225
11	64	Touristic	20.9783	91	61	68.4827	75.3	94	63	70.6827	78.5	-0.576955
11	65	Touristic	19.6442	90	61	67.823	79.4	92	61	68.623	69.9	-0.998335
11	66	Touristic	22.0105	98	63	72.2661	82.8	91	61	68.4661	68.4	-0.721958
11	67	Touristic	21.287	85	59	64.7988	65.3	83	59	63.9988	60.5	-0.470797
11	68	Express	22.3963	86	59	64.6343	60.4	83	59	63.4343	57.3	0.450638
11	69	Express	19.7279	79	59	61.9615	61.5	79	59	61.9615	62.3	0.285273
11	70	Touristic	19.6213	82	59	63.4254	67.5	83	59	63.8254	65.8	-0.760094
11	71	Touristic	19.929	89	61	67.4562	77.4	85	59	64.8562	60.8	-0.994482
11	72	Touristic	21.801	86	59	65.2768	64.9	104	67	76.4768	95.3	0.422535
11	73	Touristic	20.5965	84	59	64.3838	66.2	100	63	72.7838	84.7	-0.93806
11	74	Touristic	21.4013	87	59	65.7349	67.7	90	59	66.9349	70.8	-0.360462
11	75	LowCost	19.5373	79	59	61.8668	62.3	77	59	61.0668	56.7	-0.714784
11	76	Touristic	23.8311	92	59	67.8589	65	93	59	68.2589	62.5	-0.812658
11	77	Touristic	21.0044	87	59	65.6787	69.3	86	59	65.2787	66.5	-0.401727
11	78	Express	18.8282	79	59	62.1641	66	77	59	61.3641	60.4	-0.644492
11	79	Express	19.0485	81	61	63.5973	68.8	83	61	64.3973	66.2	-0.913974
11	80	Touristic	22.6406	91	59	67.342	68.3	92	59	67.742	71.1	0.499089
11	81	LowCost	21.9916	82	59	62.8945	56.9	84	59	63.6945	52.7	-0.957368
11	82	Touristic	20.387	91	61	68.2374	77.7	87	59	65.6374	70.9	-0.102559
11	83	Touristic	20.7236	87	61	66.8377	71	97	65	72.8377	84.1	-0.732234
11	84	Touristic	20.9255	86	59	65.4077	68.1	88	59	66.2077	72.1	0.324344
11	85	LowCost	20.8881	84	59	63.6878	64.6	83	59	63.2878	61.8	-0.338692
11	86	Express	20.8289	81	59	62.6604	61	83	59	63.4604	66.6	0.772103
11	87	Express	19.7292	81	59	62.675	64.7	81	59	62.675	64.7	-0.0453479
11	88	Touristic	22.9081	98	61	70.9972	77.4	93	61	68.9972	68.7	-0.413028
11	89	Touristic	21.3511	100	63	72.7803	87.6	94	61	69.3803	70.7	-0.980456
11	90	Touristic	22.8702	85	59	65.0787	59.2	92	61	68.8787	73.6	0.822612
11	91	LowCost	20.1947	84	59	63.3772	67	87	61	65.5772	70.2	-0.420241
11	92	Express	21.2352	87	59	64.7298	67.2	91	61	67.3298	67.9	-0.953582
11	93	Express	21.0287	81	59	62.5214	59.4	79	59	61.7214	53.8	-0.691612
11	94	Express	20.6296	82	59	63.1758	63	85	59	64.3758	68.5	0.402971
11	95	Touristic	20.7889	87	59	65.5658	69.3	90	61	67.7658	72.5	-0.467582
11	96	Touristic	20.1743	83	59	64.1186	66.6	92	61	68.7186	69.1	-0.997597
11	97	Touristic	21.5077	95	61	70.0426	79.6	89	59	66.6426	68.8	-0.22846
11	98	Touristic	23.9761	99	61	71.3963	74.9	89	59	66.3963	62.7	0.776722
11	99	Express	20.999	77	59	61.3261	54.3	77	59	61.3261	54.3	-0.00667263
11	100	Express	22.0777	82	59	63.2225	56.9	84	59	64.0225	61.7	0.469889
12	1	Touristic	22.9259	98	61	71.1036	77.4	93	59	68.1036	63.3	-0.95701
12	2	LowCost	19.1329	82	59	62.8315	68.3	82	59	62.8315	63	-0.902039
12	3	LowCost	19.7934	81	59	62.4226	64.7	81	59	62.4226	64.7	0.03547
12	4	Express	23.5291	88	59	65.5163	59.4	85	59	64.3163	63.2	0.980264
12	5	Touristic	21.6589	86	59	65.357	65.2	87	59	65.757	66.4	-0.0612
12	6	Touristic	21.9575	89	59	66.5602	68	90	61	67.9602	70.9	0.257099
12	7	Touristic	22.2555	88	59	66.2158	65.2	98	63	72.2158	78.3	-0.709106
12	8	Touristic	23.2318	94	59	68.3696	69.8	95	61	69.7696	72.7	0.141867
12	9	Touristic	21.3602	92	59	67.6331	74.3	93	59	68.0331	72.6	-0.640683
12	10	LowCost	21.2823	87	59	64.8216	66.9	90	59	66.0216	64.7	-0.950736
12	11	Touristic	22.5987	90	61	68.0206	68	86	59	65.4206	57.5	-0.822987
12	12	LowCost	21.3162	81	59	62.2855	58.6	83	59	63.0855	61.3	-0.0359753
12	13	Touristic	23.7058	96	61	70.0244	71.8	93	59	67.8244	68.6	0.494836
12	14	LowCost	21.922	83	59	63.2803	58.9	86	59	64.4803	63.6	0.059998
12	15	Touristic	22.4987	96	61	70.2429	76.3	92	59	67.6429	65	-0.893558
12	16	Touristic	22.3462	88	59	66.1123	65.2	87	59	65.7123	62.4	-0.380908
12	17	Touristic	21.2993	91	61	68.2703	74.5	91	61	68.2703	74.5	-0.00862953
12	18	Touristic	20.2525	80	59	62.6924	61.9	82	59	63.4924	64.6	0.0221436
12	19	Express	22.2881	80	59	62.5425	52.9	84	59	64.1425	55.9	-0.657741
12	20	Express	21.3936	82	59	63.2906	59.8	85	59	64.4906	58.4	-0.920633
12	21	Touristic	19.1346	91	61	68.4407	83	85	59	65.0407	82	0.986667
12	22	Touristic	23.9564	89	59	66.2701	59	95	61	69.6701	65.3	-0.764201
12	23	Touristic	20.9124	92	63	69.6898	78.2	97	63	71.6898	76.3	-0.990126
12	24	Touristic	22.7462	94	63	70.4098	74	92	63	69.6098	68.4	-0.663354
12	25	Touristic	19.5351	87	61	66.8212	76.3	86	61	66.4212	73.5	-0.41224
12	26	Touristic	20.8693	89	61	67.3617	73.4	88	59	65.9617	70.5	-0.22262
12	27	Touristic	19.7251	86	61	66.0312	73.5	88	63	67.8312	73.9	-0.744166
12	28	Express	22.3007	83	61	64.7008	59	81	59	62.9008	53.3	-0.466084
12	29	Express	21.2288	86	59	64.931	66.5	86	59	64.931	66.5	0.0762049
12	30	Touristic	20.4688	83	61	65.0186	66.7	79	61	63.4186	60.8	0.0576158
12	31	Touristic	22.2356	88	59	65.8929	65.2	97	63	71.4929	80.8	0.388027
12	32	Express	20.6695	81	59	62.9739	61.5	85	61	65.5739	68.3	0.0560523
12	33	Touristic	22.1918	87	61	66.7366	64.9	91	63	69.3366	71.7	0.0459038
12	34	Express	22.1073	88	59	65.5554	65.2	87	59	65.1554	62.4	-0.392629
12	35	Touristic	21.1994	80	59	63.055	58.2	82	59	63.855	60.9	0.0150296
12	36	Touristic	23.7697	91	59	67.115	63	90	59	66.715	60.2	-0.26953
12	37	LowCost	21.0839	78	59	61.6022	55.5	77	59	61.2022	52.7	-0.235366
12	38	Touristic	19.3339	77	59	61.419	61.2	79	59	62.219	63.9	-0.0961726
12	39	Express	20.9943	81	59	62.943	60.2	83	59	63.743	56.8	-0.936052
12	40	Express	21.7522	82	59	62.9234	58.5	80	59	62.1234	52.9	-0.684265
12	41	Express	20.6796	80	59	62.3837	60.3	82	59	63.1837	60.6	-0.638714
12	42	Touristic	24.5774	91	59	67.3033	60.1	102	63	73.7033	75.2	-0.519074
12	43	LowCost	22.3761	87	59	64.7807	62.4	87	59	64.7807	62.4	0.148843
12	44	Express	21.5065	82	59	63.1891	59.8	84	59	63.9891	60.1	-0.651935
12	45	Touristic	20.6199	101	65	74.0667	92.9	93	61	68.8667	75.6	-0.858194
12	46	LowCost	23.8797	84	59	63.4312	51.9	87	61	65.6312	61.2	0.867063
12	47	Express	21.7448	85	59	64.2347	62.9	84	59	63.8347	60.1	-0.413417
12	48	Touristic	20.0828	81	59	63.4459	64.7	87	61	66.8459	76.3	0.619429
12	49	Express	21.7817	81	59	62.598	57	84	59	63.798	60.1	-0.186396
12	50	Touristic	21.8748	90	61	67.616	70.1	89	59	66.216	67.2	0.0294457
12	51	LowCost	22.0317	88	59	64.9665	64.4	88	59	64.9665	64.4	0.0500212
12	52	Touristic	18.3215	87	61	66.6091	80.3	84	59	64.4091	76.3	0.453869
12	53	Touristic	20.2248	97	65	72.7376	88.6	87	61	66.7376	71	-0.513596
12	54	Touristic	21.8939	93	61	69.2381	74.8	87	59	65.8381	63.2	-0.439503
12	55	Touristic	23.5109	89	59	66.655	61.9	93	59	68.255	62.5	-0.916445
12	56	LowCost	21.7799	83	59	63.2647	58.9	82	59	62.8647	56.1	-0.340634
12	57	Express	21.3245	83	59	63.7402	61.8	86	59	64.9402	64.9	-0.217239
12	58	Express	20.9471	80	59	62.5011	59	81	61	63.9011	54.2	-0.976997
12	59	Touristic	22.0279	89	59	66.509	68	97	63	71.709	86.1	0.91558
12	60	Touristic	25.038	91	59	67.0087	57.7	88	59	65.8087	59.9	0.960546
12	61	Touristic	19.5508	86	61	66.2619	73.5	87	61	66.6619	76.3	0.42034
12	62	Touristic	21.4326	90	61	67.9198	71.7	90	61	67.9198	68	-0.785152
12	63	Touristic	21.1491	80	59	62.6486	58.2	80	59	62.6486	63.5	0.917561
12	64	Touristic	19.5041	78	59	62.0013	61.6	87	63	67.6013	77.2	0.358288
12	65	Touristic	20.7416	87	59	65.638	69.3	89	59	66.438	69.6	-0.620456
12	66	Touristic	19.9673	81	59	63.4447	64.7	81	59	63.4447	64.7	0.118021
12	67	Touristic	21.1012	85	59	64.7015	65.3	86	59	65.1015	72.6	0.952585
12	68	LowCost	21.1657	86	59	64.3149	65.7	85	59	63.9149	62.9	-0.372088
12	69	Express	22.6076	81	59	62.8981	54.1	83	59	63.6981	56.8	-0.101955
12	70	Touristic	19.5511	87	59	65.7789	74.1	86	59	65.3789	62.8	-0.994034
12	71	Touristic	20.9477	83	59	63.9313	63.4	86	61	66.1313	71.9	0.765152
12	72	Touristic	23.0972	98	61	71.2416	76.6	94	61	69.6416	70.7	-0.0449206
12	73	Touristic	22.5529	92	61	68.7156	70.4	88	59	66.1156	64.4	0.326368
12	74	Express	21.1951	84	59	63.7134	63.3	82	59	62.9134	58.5	-0.472724
12	75	Touristic	21.1266	87	59	65.4214	67.7	86	59	65.0214	64.9	-0.453508
12	76	Touristic	19.8755	81	59	63.0827	64.7	92	63	69.4827	74.5	-0.96932
12	77	Express	21.4388	86	61	65.9354	66.6	90	63	68.5354	68.1	-0.882336
12	78	Touristic	20.4306	78	59	61.8783	58.7	81	59	63.0783	64.2	0.344268
12	79	Touristic	20.7149	82	59	63.7598	63	83	61	65.1598	65.9	0.290167
12	80	Touristic	22.8707	90	59	67.078	65.5	93	59	68.278	68.6	-0.216076
12	81	LowCost	19.8855	87	59	64.8322	72.5	89	59	65.6322	70.4	-0.89356
12	82	Touristic	21.3652	95	63	70.9001	80.5	93	63	70.1001	74.9	-0.567961
12	83	Touristic	22.1843	85	59	65.023	61.6	88	61	67.223	70.1	0.822397
12	84	Touristic	20.1909	90	61	68.0175	77	94	61	69.6175	73.1	-0.992533
12	85	Touristic	21.8151	87	59	65.491	65.6	87	59	65.491	63.2	-0.614042
12	86	Express	20.4415	82	59	62.915	63.8	80	59	62.115	58.2	-0.649166
12	87	Touristic	20.2131	88	61	66.9607	74.6	86	61	66.1607	63.7	-0.981084
12	88	LowCost	22.9954	85	59	64.0298	57.6	84	59	63.6298	60.1	0.820765
12	89	Touristic	22.4798	92	61	68.683	71.5	85	59	64.883	62.4	0.391502
12	90	LowCost	22.0591	75	59	60.4862	47.9	76	59	60.8862	45.4	-0.82017
12	91	Touristic	21.8882	89	59	66.3803	68	88	59	65.9803	65.2	-0.440697
12	92	Touristic	21.1068	91	61	68.4205	75.3	94	61	69.6205	78.4	-0.273887
12	93	Express	22.6186	81	59	62.8392	54.1	83	59	63.6392	56.8	0.00403016
12	94	Touristic	20.0004	81	59	63.4113	64.7	84	61	65.6113	67.9	-0.526865
12	95	Express	20.0969	81	59	62.9218	63.9	85	61	65.5218	70.7	0.19358
12	96	Touristic	20.6891	84	59	64.5477	66.2	84	59	64.5477	66.2	0.180235
12	97	Express	22.9095	85	59	64.152	57.6	89	61	66.752	64.4	0.241685
12	98	Touristic	20.7146	92	61	68.8442	78.1	87	59	65.8442	69.3	-0.126385
12	99	Express	19.7867	81	59	62.9246	64.7	81	59	62.9246	64.7	-0.0522154
12	100	Touristic	21.409	88	61	66.8156	69.3	87	63	67.4156	66.6	-0.560769
13	1	Express	19.1494	78	59	61.7976	63.2	79	59	62.1976	61.5	-0.651862
13	2	Touristic	21.9832	93	61	68.9329	74	88	59	65.9329	65.2	-0.207296
13	3	Touristic	22.4851	86	59	65.0366	61.2	93	63	69.8366	75.7	0.728477
13	4	Touristic	21.3479	91	61	68.4042	73.7	86	59	65.4042	64.9	-0.0660314
13	5	Touristic	22.0855	92	59	67.5654	71.1	102	63	73.5654	83.4	-0.826059
13	6	Touristic	20.4328	83	59	64.1799	65.8	85	59	64.9799	69.8	0.326958
13	7	Touristic	21.1928	96	61	70.3589	81.6	98	61	71.1589	76.6	-0.97986
13	8	Touristic	20.7451	87	61	66.4844	71	91	63	69.0844	77	-0.186543
13	9	Touristic	22.33	90	61	67.7786	68.8	84	59	64.3786	58	-0.420266
13	10	LowCost	23.0425	87	59	64.6701	59.5	81	59	62.2701	58.6	0.977461
13	11	Touristic	22.3489	86	59	65.3149	62.3	82	59	63.7149	60.1	0.819285
13	12	Touristic	22.8959	94	59	68.4029	70.6	94	59	68.4029	70.6	-0.0684861
13	13	Touristic	20.8388	97	61	70.8305	84.4	93	59	68.2305	73.1	-0.851767
13	14	Touristic	23.2369	89	59	66.2594	62.7	97	61	70.4594	74.6	0.0133178
13	15	Express	22.8348	90	59	66.5134	65.5	89	59	66.1134	62.7	-0.234149
13	16	Touristic	21.9384	90	59	67.066	69.5	89	59	66.666	65.1	-0.663531
13	17	Touristic	20.318	82	59	63.4463	64.6	85	61	65.6463	72.3	0.638851
13	18	Touristic	18.611	79	59	62.3506	66.8	84	61	65.3506	70.3	-0.869378
13	19	Touristic	20.0885	80	59	62.6725	62.7	85	61	65.6725	73.9	0.699455
13	20	Touristic	23.2663	88	59	65.9242	60.7	91	59	67.1242	63.8	-0.400931
13	21	Touristic	20.1781	84	59	64.3914	67.8	85	61	65.7914	70.7	0.310995
13	22	LowCost	21.903	75	59	60.232	47.9	76	59	60.632	45.4	-0.755672
13	23	Express	20.8087	81	59	62.717	61	79	59	61.917	55.4	-0.650032
13	24	Touristic	23.6655	101	65	74.4569	80.7	95	61	70.0569	69	-0.314485
13	25	Touristic	22.8164	90	59	66.656	65.5	98	61	70.856	72.1	-0.908616
13	26	Touristic	23.5597	92	61	68.4298	66.7	95	61	69.6298	69.8	-0.39062
13	27	Express	22.8305	84	59	63.9379	57.2	84	59	63.9379	53.5	-0.816578
13	28	Touristic	20.9515	87	59	65.656	69.3	95	61	69.856	81.2	0.0388779
13	29	LowCost	20.8164	81	59	62.1542	59.4	81	59	62.1542	59.4	0.0982566
13	30	Touristic	19.9134	81	59	63.1481	64.7	81	59	63.1481	64.7	0.0287331
13	31	Touristic	19.9222	81	59	63.3004	64.7	88	63	68.1004	73.9	-0.606458
13	32	Touristic	19.6397	82	59	63.7112	67.5	83	59	64.1112	65	-0.751085
13	33	Express	22.8101	86	59	64.9403	60.4	90	61	67.5403	67.2	0.0962673
13	34	Express	21.0584	83	59	63.5316	62.6	84	59	63.9316	65.4	0.421997
13	35	Touristic	23.2129	90	59	67.0025	64.7	94	61	69.6025	71.5	0.216951
13	36	Touristic	22.34	90	61	67.9937	68.8	84	59	64.5937	64.1	0.869004
13	37	Express	22.4278	87	59	65.1713	62.4	87	59	65.1713	62.4	0.163905
13	38	Touristic	20.4404	91	61	68.0132	76.9	86	61	66.0132	68.2	-0.342383
13	39	Touristic	20.1916	85	59	64.7709	69	87	59	65.5709	64	-0.978908
13	40	Touristic	20.157	85	61	65.8407	70.7	86	61	66.2407	68.2	-0.843503
13	41	Touristic	23.3166	84	59	64.201	55.6	91	61	68.001	64.7	-0.360974
13	42	LowCost	20.2518	84	59	63.5006	66.2	84	59	63.5006	66.2	0.0644133
13	43	LowCost	21.8779	87	59	64.6905	64	88	61	66.0905	66.9	0.120881
13	44	LowCost	21.805	86	59	64.1699	62.8	85	59	63.7699	60.8	-0.201911
13	45	Express	21.4383	86	59	64.765	64.9	85	59	64.365	62.1	-0.259071
13	46	LowCost	19.8323	77	59	61.0557	58.8	79	59	61.8557	59.1	-0.646352
13	47	Express	20.19	79	59	62.0999	60.7	80	59	62.4999	64.3	0.554396
13	48	Touristic	20.7319	84	59	64.6144	66.2	84	59	64.6144	66.2	-0.0299801
13	49	Express	22.1197	83	59	63.6761	58.1	85	59	64.4761	58.4	-0.610782
13	50	Touristic	22.2506	89	61	67.3307	67.6	85	59	64.7307	62.4	0.384904
13	51	Touristic	21.906	85	59	65.0808	62.4	85	59	65.0808	66.1	0.801111
13	52	Express	21.9717	87	61	66.3301	65.7	87	61	66.3301	65.7	-0.0194328
13	53	Express	20.677	81	59	62.57	61	84	59	63.77	65.7	0.144412
13	54	Touristic	22.1785	86	59	65.1431	62	93	63	69.9431	77.3	0.758988
13	55	Touristic	19.7397	94	61	69.2526	83.7	91	61	68.0526	70	-0.992545
13	56	Touristic	21.9646	89	59	66.659	68	93	59	68.259	68.6	-0.884035
13	57	Touristic	21.2261	92	61	68.8628	76.5	89	59	66.6628	68	-0.778377
13	58	Touristic	21.8492	94	61	69.5369	76.8	88	59	66.1369	65.2	-0.566726
13	59	Touristic	22.1749	90	59	66.7864	68.7	88	61	66.9864	67.7	0.359975
13	60	Touristic	20.4337	89	61	67.6082	75	90	61	68.0082	77.8	0.478322
13	61	Express	21.0348	80	59	62.3424	58.2	80	59	62.3424	58.2	0.0609293
13	62	Touristic	21.5707	86	59	65.3587	64.9	90	61	67.9587	71.7	0.0415227
13	63	Express	20.1121	79	59	62.1806	60.7	79	59	62.1806	61.5	0.333067
13	64	Touristic	22.7125	91	59	67.4588	67.5	90	59	67.0588	64.7	-0.226082
13	65	Touristic	20.1084	85	61	66.075	70.7	86	61	66.475	68.2	-0.809966
13	66	Express	20.3709	84	59	63.8662	66.2	84	59	63.8662	66.2	0.0404038
13	67	LowCost	21.373	81	59	62.2659	57.8	86	59	64.2659	55.9	-0.991474
13	68	Touristic	21.1769	94	63	70.3733	80.1	85	59	64.7733	66.1	0.259011
13	69	Express	20.2301	81	59	62.6318	62.6	84	61	64.8318	65.8	-0.55722
13	70	Touristic	21.0918	94	61	69.4795	79.2	89	59	66.4795	70.4	-0.0975778
13	71	Touristic	22.6359	92	61	68.851	70.4	93	61	69.251	73.2	0.354037
13	72	Touristic	23.3062	102	65	74.8553	83.5	92	59	67.8553	60.5	-0.935438
13	73	Express	19.7823	80	59	62.4064	63.5	78	59	61.6064	58.7	-0.602682
13	74	Touristic	21.7335	88	61	67.0317	68.5	88	59	66.0317	64.7	-0.568536
13	75	Touristic	24.1875	94	61	69.2647	67	92	61	68.4647	61.4	-0.648217
13	76	Express	22.0126	83	59	63.5375	58.9	83	59	63.5375	62.9	0.877649
13	77	Express	21.9872	81	59	62.8812	55.7	81	59	62.8812	51.2	-0.850724
13	78	Touristic	21.8135	90	59	66.6872	70	98	61	70.8872	81.9	-0.108008
13	79	Express	20.0607	81	59	62.8336	63.9	82	59	63.2336	66.7	0.471441
13	80	Touristic	21.1713	97	63	71.8479	84.5	89	59	66.6479	67.2	-0.828479
13	81	Touristic	19.6877	89	63	68.268	79.1	80	59	62.668	64.3	-0.0569306
13	82	Touristic	20.2697	90	61	67.7589	77	95	61	69.7589	75.1	-0.990871
13	83	Touristic	20.3891	85	59	64.9011	69	90	59	66.9011	67.1	-0.986127
13	84	Touristic	21.5128	87	59	65.4305	67.2	84	59	64.2305	70.2	0.980765
13	85	Express	22.1115	88	59	65.7271	65.2	87	59	65.3271	62.4	-0.369735
13	86	Express	21.7844	86	59	64.5931	63.6	85	61	65.1931	64.6	0.449506
13	87	Touristic	22.7652	95	61	69.6409	73.5	90	59	66.6409	64.7	-0.321023
13	88	Express	22.4859	80	59	62.1962	52.1	82	59	62.9962	57.7	0.672423
13	89	Express	19.7127	81	59	62.9633	64.7	81	59	62.9633	64.7	-0.0845551
13	90	LowCost	21.1727	84	59	63.4822	63.3	82	59	62.6822	57.7	-0.661277
13	91	Touristic	21.7622	85	59	64.8283	62.9	94	63	70.4283	78.5	0.199329
13	92	Touristic	22.2429	88	59	66.211	65.2	92	61	68.811	71.2	-0.120587
13	93	Touristic	22.5711	92	61	68.6439	70.4	96	61	70.2439	76.3	0.235087
13	94	Express	22.1563	85	59	64.5893	60.8	86	59	64.9893	64.4	0.676108
13	95	Touristic	20.646	88	61	66.8813	72.2	99	63	72.2813	76.6	-0.998378
13	96	Touristic	21.0891	91	61	68.2057	75.3	91	61	68.2057	70	-0.891165
13	97	Express	19.68	81	59	62.8399	64.7	86	61	65.8399	68.2	-0.846574
13	98	LowCost	21.5306	86	59	64.4375	64.9	86	59	64.4375	64.9	0.110061
13	99	Express	19.6314	82	59	63.0125	66.7	81	59	62.6125	63.9	-0.455316
13	100	Touristic	22.8505	86	59	65.1311	60.4	93	61	68.9311	65	-0.947665
14	1	Express	19.7303	81	59	62.6212	64.7	81	59	62.6212	64.7	0.0462641
14	2	Express	19.7919	81	59	62.8909	64.7	81	59	62.8909	64.7	0.154188
14	3	Touristic	23.0045	94	61	69.5178	71.5	99	63	72.5178	81.1	0.456117
14	4	LowCost	21.1431	82	59	62.6723	60.1	79	59	61.4723	62.3	0.959464
14	5	Touristic	21.9801	90	59	66.8485	68.7	88	59	66.0485	69.2	0.810263
14	6	LowCost	21.0105	86	59	64.2219	65.7	85	59	63.8219	62.9	-0.267101
14	7	Touristic	21.6834	88	59	66.0528	66.8	86	59	65.2528	66.5	0.639357
14	8	Touristic	19.9186	80	59	62.9538	62.7	82	59	63.7538	65.4	-0.129001
14	9	Touristic	21.453	84	59	64.5372	62.5	87	59	65.7372	68	0.429833
14	10	LowCost	22.0139	84	59	63.4618	59.3	85	59	63.8618	62.1	0.424451
14	11	Express	21.9207	84	59	63.8716	60.1	85	59	64.2716	62.9	0.401952
14	12	Express	20.4246	84	59	64.1436	66.2	84	59	64.1436	66.2	0.186607
14	13	Touristic	22.8056	90	59	67.0498	65.5	88	59	66.2498	65.2	0.725115
14	14	Touristic	21.9598	89	59	66.5654	67.2	92	61	68.7654	70.4	-0.475997
14	15	Touristic	20.5122	84	59	64.274	66.2	89	61	67.274	75	0.32515
14	16	Touristic	21.3936	91	61	68.4495	73.7	89	59	66.6495	68	-0.394901
14	17	Touristic	19.8604	81	59	63.0317	64.7	84	61	65.2317	67.9	-0.451852
14	18	Express	22.4622	82	59	63.3647	55.3	85	59	64.5647	58.4	-0.137588
14	19	Touristic	22.3445	86	59	65.0972	62	89	61	67.2972	65.2	-0.55089
14	20	Touristic	20.4917	94	63	70.5509	83	94	61	69.5509	72.3	-0.992048
14	21	Touristic	22.1705	88	59	65.9781	66	88	59	65.9781	60.7	-0.911909
14	22	Express	21.6589	80	59	62.4749	55.8	84	61	65.0749	62.6	0.16495
14	23	Express	21.8852	82	59	63.343	57.7	81	59	62.943	54.9	-0.327392
14	24	Touristic	19.8761	90	61	68.0965	79.4	84	59	64.6965	67.8	-0.551951
14	25	LowCost	21.5621	83	59	63.2136	59.7	83	59	63.2136	59.7	-0.0848196
14	26	Express	21.6635	85	59	64.4415	62.9	88	59	65.6415	66	-0.375327
14	27	Touristic	21.3573	87	59	65.4491	67.7	89	59	66.2491	62.7	-0.982884
14	28	Touristic	23.289	90	59	67.0247	64.7	94	61	69.6247	71.5	0.0671995
14	29	Touristic	21.2705	86	59	65.1999	66.5	86	59	65.1999	66.5	-0.0642638
14	30	Touristic	21.6612	86	59	65.3214	64.9	94	63	70.5214	77.7	-0.0546438
14	31	Touristic	21.4645	86	59	65.4191	65.7	89	61	67.6191	68.9	-0.495748
14	32	Touristic	22.0744	87	61	66.6803	65.7	84	59	64.4803	58	-0.52019
14	33	Touristic	21.723	86	59	65.3733	64.9	93	61	69.1733	74	-0.500422
14	34	Touristic	22.6323	88	59	65.9696	63.9	88	59	65.9696	64.7	0.394797
14	35	Express	21.9783	78	59	61.4691	51.8	80	59	62.2691	53.7	-0.211296
14	36	Touristic	22.383	87	59	65.6996	63.2	93	61	69.0996	69.5	-0.770328
14	37	LowCost	23.1753	80	59	61.9915	49.2	81	61	63.3915	52.1	0.115741
14	38	Touristic	22.62	92	61	68.4788	70.4	91	61	68.0788	67.6	-0.342533
14	39	Touristic	23.9148	96	61	70.2872	71	94	59	68.4872	65.3	-0.479309
14	40	Touristic	21.4799	80	59	62.8941	57.4	82	59	63.6941	63	0.758702
14	41	Touristic	22.1379	89	59	66.4182	66.7	91	61	68.2182	67.1	-0.778488
14	42	Express	19.8241	81	59	62.7686	64.7	81	61	63.7686	64	-0.355156
14	43	Touristic	22.3389	85	59	64.8497	60.8	92	65	70.6497	80.7	0.978232
14	44	Touristic	22.0998	88	59	65.9352	65.2	94	61	69.3352	71.5	-0.716779
14	45	Touristic	20.5886	91	59	67.1641	76	93	63	69.9641	71.2	-0.993922
14	46	Touristic	22.5744	91	59	67.0057	68.3	98	61	70.8057	72.1	-0.959364
14	47	LowCost	19.3503	80	59	61.8043	64.3	85	59	63.8043	66.9	-0.867488
14	48	Express	22.6944	86	59	64.8862	60.4	85	59	64.4862	57.6	-0.346828
14	49	Touristic	21.3738	86	59	65.2195	66.5	91	61	68.2195	75.3	0.367618
14	50	Touristic	22.0262	93	61	68.9008	74	91	59	67.1008	68.3	-0.479249
14	51	Express	22.5639	87	59	65.3366	62.4	91	61	67.9366	69.2	0.170229
14	52	Touristic	22.3225	96	61	70.0482	77.1	95	61	69.6482	74.3	-0.416218
14	53	Touristic	20.8984	87	59	65.5145	69.3	94	63	70.3145	78.5	-0.576271
14	54	Touristic	20.7145	84	59	64.5803	66.2	84	59	64.5803	66.2	0.0829588
14	55	Touristic	23.4617	97	61	70.4494	73.8	98	61	70.8494	71.3	-0.801549
14	56	Express	20.5641	82	59	63.182	63	83	59	63.582	62.1	-0.49173
14	57	Touristic	23.747	88	59	65.8884	59.4	88	59	65.8884	61	0.58032
14	58	Touristic	21.1466	83	59	64.227	62.6	87	61	66.827	69.4	0.00254461
14	59	Express	22.5493	82	59	63.2142	55.3	81	59	62.8142	52.5	-0.373372
14	60	Touristic	20.8229	97	65	72.5131	86.2	89	61	67.3131	74.2	0.340594
14	61	Express	20.9859	81	59	62.8155	60.2	79	59	62.0155	54.6	-0.72736
14	62	Express	22.9108	86	59	64.7153	59.6	89	59	65.9153	62.7	-0.221529
14	63	Express	21.2773	80	59	62.1345	57.4	82	59	62.9345	60.1	0.011218
14	64	Touristic	21.1445	96	63	71.2591	82.5	89	59	66.4591	68	-0.680507
14	65	Touristic	21.5578	79	59	62.3816	55.4	83	59	63.9816	58.4	-0.676606
14	66	Touristic	22.3622	96	61	70.0855	77.1	89	59	66.2855	63.5	-0.70262
14	67	Touristic	23.8735	92	61	68.8113	65.9	98	61	71.2113	77.4	0.708135
14	68	Touristic	22.8248	89	61	67.5619	65.2	83	59	64.1619	53.6	-0.538473
14	69	Touristic	21.7055	94	61	69.384	76.8	88	59	65.984	65.2	-0.513967
14	70	Touristic	23.456	88	61	67.048	61.6	88	61	67.048	57.1	-0.829439
14	71	Express	22.4043	83	59	63.7356	57.3	86	59	64.9356	60.4	-0.385249
14	72	Express	21.4791	85	61	65.233	64.6	85	61	65.233	64.6	0.170741
14	73	Touristic	20.4508	94	63	70.2005	83	96	65	72.0005	83.4	-0.734851
14	74	Express	20.497	84	59	64.1317	66.2	84	59	64.1317	66.2	0.0761588
14	75	Touristic	21.5338	91	61	68.1664	73.7	95	61	69.7664	79.6	0.130448
14	76	Touristic	21.2633	86	59	65.284	66.5	86	59	65.284	66.5	0.173292
14	77	Express	22.4201	88	59	65.198	63.9	91	61	67.398	61	-0.978419
14	78	Touristic	22.077	93	61	69.26	74	93	61	69.26	74.8	0.375497
14	79	Touristic	22.6751	91	61	68.2643	68.4	94	61	69.4643	71.5	-0.371721
14	80	Touristic	21.1005	91	61	68.0979	74.8	82	59	63.4979	64.6	0.786293
14	81	Touristic	23.4376	88	59	65.9915	59.9	88	59	65.9915	59.9	0.111458
14	82	LowCost	21.4863	86	59	64.165	64.9	85	59	63.765	62.1	-0.371137
14	83	Touristic	19.0842	92	63	69.6631	85.1	100	67	74.8631	92.6	-0.946437
14	84	LowCost	22.1805	84	59	63.4964	59.3	88	59	65.0964	59.9	-0.888018
14	85	Touristic	22.9642	90	59	66.9969	65.5	94	61	69.5969	71.5	-0.204832
14	86	Express	19.6794	82	59	62.9274	66.2	79	59	61.7274	60.7	-0.429155
14	87	Touristic	21.4823	91	61	68.3469	73.7	86	59	65.3469	64.9	-0.296808
14	88	Express	20.1259	79	59	61.9941	60.7	80	59	62.3941	66.7	0.877138
14	89	Touristic	21.209	91	61	68.0464	74.5	90	61	67.6464	71.7	-0.350322
14	90	Express	20.9106	82	59	63.3761	61.4	84	59	64.1761	64.1	-0.0310594
14	91	Touristic	20.199	84	59	64.2761	67.8	86	59	65.0761	63.6	-0.95924
14	92	Touristic	21.1333	85	59	64.9936	66.1	99	65	73.5936	93.4	0.918614
14	93	Touristic	21.8296	89	59	66.4577	68	91	59	67.2577	68.3	-0.685852
14	94	Express	20.1468	85	63	66.5384	70.8	86	63	66.9384	72.8	0.0835512
14	95	Touristic	21.0363	85	59	64.9719	66.1	85	59	64.9719	66.9	0.20984
14	96	Touristic	21.5406	90	59	66.9306	70.8	94	61	69.5306	76.8	-0.201323
14	97	Express	21.1811	82	59	62.9419	60.1	82	59	62.9419	60.9	0.288459
14	98	Touristic	21.2087	86	59	65.2182	66.5	86	59	65.2182	66.5	-0.0400212
14	99	Touristic	20.7946	87	59	65.4001	69.3	90	61	67.6001	72.5	-0.568006
14	100	Touristic	22.5177	88	59	66.1476	64.4	88	59	66.1476	64.4	-0.0693805
15	1	Touristic	20.0463	88	59	65.8853	73.7	89	59	66.2853	66.7	-0.98451
15	2	Touristic	21.3993	95	63	70.6048	80.5	92	61	68.4048	72	-0.69012
15	3	Touristic	21.3119	88	59	65.8564	69.2	91	63	69.0564	77.8	0.642985
15	4	Express	19.4064	82	61	64.0257	68.4	79	61	62.8257	60.8	-0.68502
15	5	LowCost	21.1386	85	59	64.0544	64.5	86	59	64.4544	67.3	0.489114
15	6	Touristic	20.9354	90	61	67.8673	74.1	89	59	66.4673	67.5	-0.851317
15	7	Express	22.4247	80	61	63.1561	53.8	81	59	62.5561	56.5	0.612659
15	8	Touristic	21.7052	94	61	69.208	76.8	88	59	65.808	65.2	-0.500743
15	9	Touristic	23.4882	96	61	70.0961	72.6	100	63	72.6961	83.9	0.893345
15	10	Touristic	20.9288	91	61	68.2337	75.3	95	63	70.8337	81.3	-0.106948
15	11	Touristic	20.833	81	59	63.3877	61	82	61	64.7877	63.9	0.199227
15	12	Touristic	21.3315	85	59	64.9534	64.5	92	63	69.7534	79.8	0.798683
15	13	Touristic	22.2052	92	59	67.5838	70.3	89	59	66.3838	67.2	0.378844
15	14	Touristic	21.5993	94	61	69.6182	76.8	87	59	65.8182	62.4	-0.789406
15	15	Touristic	19.961	81	59	63.3599	64.7	90	61	67.9599	74.1	-0.85862
15	16	LowCost	20.2556	83	59	63.2669	65	81	59	62.4669	64.7	0.624081
15	17	Express	21.3917	81	59	62.5019	57.8	85	61	65.1019	64.6	0.173107
15	18	LowCost	20.8767	86	59	64.441	66.5	86	59	64.441	66.5	-0.0183753
15	19	Touristic	21.4361	85	59	64.7231	64.5	85	59	64.7231	66.9	0.689427
15	20	Touristic	20.7897	85	61	66.0429	67.8	85	61	66.0429	67.8	0.0940923
15	21	Touristic	19.755	90	63	68.6092	79.5	96	65	72.0092	80.5	-0.989362
15	22	Touristic	22.572	95	61	69.938	75.1	95	61	69.938	75.1	-0.0048935
15	23	Touristic	22.5282	91	59	67.1851	68.3	91	59	67.1851	68.3	0.0771795
15	24	LowCost	21.9627	84	59	63.6587	59.6	84	59	63.6587	64.1	0.886104
15	25	Touristic	22.921	94	59	68.2089	70.6	98	61	70.8089	76.6	-0.030204
15	26	Express	21.5214	79	59	61.8398	54.6	83	59	63.4398	57.6	-0.583488
15	27	Touristic	19.9106	81	59	63.2897	64.7	88	63	68.0897	74.7	-0.480412
15	28	Touristic	24.1874	94	59	68.5829	66.1	104	63	74.5829	83.7	0.551727
15	29	Touristic	19.6222	86	61	66.1313	73.5	90	63	68.7313	74.2	-0.937412
15	30	Touristic	20.2184	83	59	64.0761	66.6	86	61	66.2761	80.4	0.989947
15	31	Touristic	21.676	86	59	65.4002	64.4	85	59	65.0002	58.4	-0.860273
15	32	Express	20.8628	86	59	64.5363	67.3	84	59	63.7363	61.7	-0.703706
15	33	LowCost	20.6029	86	59	64.2587	67.3	86	59	64.2587	62.8	-0.890636
15	34	Touristic	23.0951	95	61	69.7983	72.7	91	59	67.1983	66.7	0.241321
15	35	Touristic	24.4763	94	59	68.3848	64.5	94	59	68.3848	69.8	0.918572
15	36	Express	22.4193	84	61	64.918	59.7	85	59	64.318	61.6	0.557154
15	37	Touristic	20.7156	87	59	65.6117	69.3	95	63	70.8117	81.3	-0.164539
15	38	LowCost	22.157	87	59	64.6564	63.2	90	59	65.8564	61	-0.945225
15	39	Touristic	21.0644	92	61	68.9	76.5	87	59	65.9	67.7	-0.125749
15	40	Touristic	22.5522	99	63	72.3172	81.1	93	61	68.9172	69.5	-0.584525
15	41	Touristic	18.6543	83	61	64.9291	73.6	81	59	63.1291	63.4	-0.945957
15	42	Touristic	20.0935	81	59	63.4571	64.7	81	59	63.4571	64.7	0.0030755
15	43	Express	22.1987	83	59	63.4437	57.6	84	61	64.8437	58.9	-0.374393
15	44	Touristic	20.3407	85	59	65.0558	69	89	61	67.6558	75	-0.0944714
15	45	Touristic	23.4644	102	63	73.457	81.8	94	59	68.257	64.5	-0.793944
15	46	Express	21.2439	78	59	61.5128	54.7	81	59	62.7128	57.8	-0.376126
15	47	Express	19.9294	84	61	64.9482	69.5	82	61	64.1482	63.9	-0.659146
15	48	Touristic	21.6783	86	59	65.1157	64.9	89	59	66.3157	68	-0.191796
15	49	Touristic	21.9938	97	61	70.5305	79.9	89	59	66.3305	62.7	-0.915032
15	50	Express	21.7808	80	59	62.4588	55.8	84	61	65.0588	62.6	0.100442
15	51	Touristic	22.1574	93	61	68.9997	74	87	59	65.5997	67.7	0.714704
15	52	Touristic	20.0839	83	59	63.9779	66.6	95	65	71.7779	90.7	0.836973
15	53	Touristic	20.6698	91	63	69.119	77	88	63	67.919	73.9	0.473333
15	54	Touristic	21.0945	87	59	65.8347	68	83	59	64.2347	65	0.751603
15	55	Touristic	21.1321	87	59	65.8327	67.7	86	59	65.4327	64.9	-0.264559
15	56	Touristic	20.719	90	61	67.9457	74.9	87	61	66.7457	66.5	-0.807485
15	57	Touristic	20.4322	83	59	64.2101	65.8	91	63	69.4101	77	-0.503068
15	58	Touristic	19.9383	80	59	62.8421	63.5	91	65	70.2421	84	0.526451
15	59	Express	21.4303	85	59	64.2393	63.7	87	59	65.0393	65.6	-0.157261
15	60	Touristic	21.7929	87	59	65.8292	65.6	91	59	67.4292	71.5	0.0194767
15	61	Touristic	22.4139	92	61	68.8943	71.2	88	59	66.2943	65.2	0.288732
15	62	LowCost	21.2347	84	59	63.6803	63.3	82	59	62.8803	57.7	-0.704391
15	63	Touristic	21.0229	92	61	68.7552	76.5	95	61	69.9552	79.6	-0.184729
15	64	Touristic	20.81	96	63	71.3295	84.1	93	61	69.1295	75.6	-0.722734
15	65	Express	21.4363	89	59	66.1756	69.6	86	59	64.9756	67.3	0.450372
15	66	Touristic	19.1923	86	61	66.3026	75.9	85	63	66.9026	73.2	-0.543824
15	67	Touristic	22.4754	91	61	68.4463	70	92	61	68.8463	72.8	0.415297
15	68	Touristic	20.8858	85	59	64.6231	66.1	83	59	63.8231	61.3	-0.580075
15	69	Express	22.3762	86	59	64.8452	61.2	84	59	64.0452	55.6	-0.732364
15	70	Touristic	19.9888	88	61	67.0551	75.4	90	63	68.8551	75.8	-0.681941
15	71	Express	22.2166	84	59	63.8704	59.3	85	59	64.2704	62.1	0.500776
15	72	Touristic	23.3844	93	59	67.8466	67.8	94	59	68.2466	70.6	0.43882
15	73	Touristic	23.5129	100	61	71.7254	77.7	92	59	67.5254	60.5	-0.918892
15	74	Touristic	21.6645	90	59	66.9856	70.8	96	61	70.3856	72.6	-0.974336
15	75	Touristic	21.4543	87	59	65.7937	67.7	98	63	72.1937	88.9	0.864404
15	76	Touristic	22.2525	88	59	66.2806	65.2	87	59	65.8806	62.4	-0.43447
15	77	Touristic	22.4197	92	61	68.697	71.2	93	61	69.097	74	0.359858
15	78	Express	20.8258	81	59	62.6058	60.2	84	59	63.8058	63.3	-0.202168
15	79	Touristic	19.8745	90	63	69.087	79.5	91	63	69.487	71.7	-0.992324
15	80	Express	21.9601	84	59	63.8906	60.1	87	59	65.0906	63.2	-0.404126
15	81	Touristic	23.5653	92	59	67.6097	65.8	101	63	73.2097	81.4	0.397896
15	82	Touristic	19.8541	81	59	63.0896	64.7	93	65	70.8896	83.5	-0.300618
15	83	Touristic	21.0218	87	59	65.4235	68.5	94	63	70.2235	83.8	0.800364
15	84	Touristic	21.828	87	59	65.4301	64.8	91	61	68.0301	70.8	-0.00608033
15	85	Express	20.2321	78	59	61.4015	58.7	82	59	63.0015	60.9	-0.800604
15	86	Touristic	21.7244	87	61	66.5535	66.5	87	61	66.5535	67.3	0.276657
15	87	Touristic	20.6224	87	59	65.806	70.1	92	63	69.806	79.8	0.143089
15	88	Express	21.7706	81	59	62.8686	57.3	83	59	63.6686	59.2	-0.167816
15	89	Express	21.4273	83	59	63.6684	61.3	81	59	62.8684	56.5	-0.547334
15	90	Touristic	20.8164	87	59	65.7455	69.3	90	61	67.9455	72.5	-0.583297
15	91	Touristic	22.2063	88	59	65.8232	65.2	89	61	67.2232	68.1	0.122001
15	92	Touristic	19.8619	81	59	63.1077	64.7	86	61	66.1077	73.5	0.301677
15	93	Touristic	21.702	92	61	68.5389	73.6	92	63	69.5389	73.7	-0.0781444
15	94	Touristic	22.8001	95	61	69.7267	73.5	103	65	74.9267	85.5	-0.328085
15	95	Touristic	21.2711	87	59	65.6337	67.7	91	59	67.2337	68.3	-0.904762
15	96	Touristic	23.6215	87	59	65.6582	58.7	87	59	65.6582	67.2	0.986701
15	97	Touristic	21.309	86	59	65.1653	65.7	85	59	64.7653	62.9	-0.246942
15	98	LowCost	23.3263	80	59	61.8736	49.2	84	59	63.4736	52.2	-0.589396
15	99	Express	20.3284	83	59	63.6694	65.8	83	59	63.6694	65	-0.0665589
15	100	Touristic	24.0164	90	61	67.9568	61.9	89	59	66.5568	60.6	0.231754
16	1	Touristic	19.8518	81	59	63.1073	64.7	93	63	69.9073	82.6	-0.153932
16	2	Touristic	19.8137	90	63	68.678	79.5	94	63	70.278	74.8	-0.996379
16	3	Express	20.6077	79	59	61.731	58.3	83	61	64.331	65.1	0.0263417
16	4	Express	19.4101	81	59	62.9537	66.3	79	59	62.1537	60.7	-0.687035
16	5	Express	21.1126	78	59	61.6134	55.5	82	61	64.2134	62.3	0.178891
16	6	Touristic	20.7341	84	59	64.5996	66.2	88	61	67.1996	72.2	-0.152332
16	7	Express	20.358	83	59	63.3529	65	81	59	62.5529	64.7	0.575894
16	8	Touristic	20.6933	92	61	68.5285	78.1	87	59	65.5285	69.3	-0.119261
16	9	LowCost	22.4514	86	59	64.2055	60.4	86	59	64.2055	55.1	-0.907491
16	10	Express	20.3316	83	59	63.5748	65	83	59	63.5748	61.3	-0.774469
16	11	Touristic	22.9716	98	61	71.0545	77.4	103	63	74.0545	86.2	0.215566
16	12	Touristic	19.9643	83	59	64.249	67.4	87	61	66.849	71	-0.759466
16	13	Express	19.6278	78	59	61.348	61.1	80	59	62.148	64.3	0.302677
16	14	Express	19.7247	81	59	62.6188	64.7	84	61	64.8188	67.9	-0.473939
16	15	Express	20.8742	80	59	62.2698	59	82	59	63.0698	61.7	0.116035
16	16	Touristic	21.1913	92	61	68.8814	76.5	94	61	69.6814	76.8	-0.54479
16	17	LowCost	20.5252	81	59	62.4469	61.8	86	61	65.4469	65.3	-0.871386
16	18	Express	20.6771	81	59	62.6528	61	87	61	66.0528	62	-0.988284
16	19	Touristic	23.1955	102	63	73.7176	83.4	93	61	69.1176	74	0.840532
16	20	Express	19.7548	81	61	63.8972	66.4	79	59	62.0972	61.5	-0.336594
16	21	Touristic	22.4076	88	59	66.2184	64.4	88	59	66.2184	64.4	0.125722
16	22	LowCost	21.8232	77	59	61.2635	51.4	79	59	62.0635	53.3	-0.245676
16	23	Express	21.8865	79	59	62.0086	53.8	79	59	62.0086	53.8	-0.0101798
16	24	Touristic	22.1561	88	59	65.9815	65.2	90	59	66.7815	65.5	-0.521841
16	25	Touristic	19.5302	86	61	66.2384	74.3	82	61	64.6384	68.4	-0.0929932
16	26	Express	20.9189	87	61	65.9019	69.4	90	63	68.1019	73.4	-0.28749
16	27	Touristic	21.8667	84	59	64.2292	60.9	89	61	67.2292	70.5	0.372897
16	28	Touristic	22.2395	88	59	66.2754	65.2	87	59	65.8754	62.4	-0.430681
16	29	Touristic	22.2592	88	59	66.0804	65.2	98	63	72.0804	83.6	0.592744
16	30	Express	20.9872	83	59	63.6181	62.9	83	59	63.6181	62.1	-0.111191
16	31	Touristic	21.9782	80	59	62.6309	54.5	82	59	63.4309	57.2	-0.0774715
16	32	LowCost	23.5293	85	59	63.9547	55.5	87	59	64.7547	56.6	-0.463751
16	33	LowCost	21.5953	84	59	63.5181	61.7	82	59	62.7181	66.7	0.980021
16	34	Touristic	19.907	81	59	63.3982	64.7	84	61	65.5982	67.9	-0.440063
16	35	Touristic	20.3273	88	61	66.9243	73.8	87	61	66.5243	71	-0.226501
16	36	Touristic	20.4592	86	61	66.2312	70.6	84	61	65.4312	65.8	-0.595295
16	37	Touristic	22.2535	88	59	65.8136	65.2	93	61	68.8136	74	0.267179
16	38	LowCost	21.863	82	59	62.5605	56.9	84	59	63.3605	59.6	0.0392826
16	39	Touristic	20.8433	85	59	64.9066	66.6	98	65	73.1066	88.2	0.283165
16	40	Touristic	21.1292	90	63	68.8252	74.2	87	63	67.6252	71.9	0.457427
16	41	Touristic	20.0907	93	63	70.2455	82.6	86	61	66.4455	73.5	0.442569
16	42	Express	21.3766	82	59	63.1356	59.8	86	61	65.7356	66.6	0.0270352
16	43	Touristic	22.4988	87	59	65.7578	62.4	86	59	65.3578	59.6	-0.370635
16	44	Express	20.1508	80	59	62.4314	61.9	77	59	61.2314	58.8	0.271196
16	45	Express	22.8615	85	59	64.1456	57.6	88	59	65.3456	60.7	-0.251782
16	46	Touristic	20.4818	88	61	66.9231	73	92	61	68.5231	78.9	0.146094
16	47	Touristic	22.2384	83	59	64.1246	58.1	92	63	69.7246	73.7	0.382997
16	48	Touristic	22.8529	88	59	65.9386	62.3	85	59	64.7386	60.8	0.710042
16	49	LowCost	22.7128	76	59	60.9752	46.2	79	59	62.1752	49.3	-0.376075
16	50	LowCost	22.0841	87	59	64.6604	63.2	89	61	66.4604	69.7	0.727721
16	51	LowCost	19.5781	83	59	63.1382	67.4	83	61	64.1382	60.6	-0.983639
16	52	Touristic	21.7366	89	59	66.4149	68	92	61	68.6149	71.2	-0.381657
16	53	Express	20.4522	82	61	64.2828	64.7	83	61	64.6828	68.3	0.643752
16	54	Touristic	21.3172	90	61	67.8124	72.5	83	59	64.0124	63.4	0.442289
16	55	Touristic	21.3224	92	59	67.8323	74.3	97	61	70.8323	78.6	-0.794004
16	56	LowCost	20.9389	77	59	61.2644	54.3	77	59	61.2644	54.3	-0.0913347
16	57	Touristic	21.6917	85	59	64.6911	63.2	88	61	66.8911	72.5	0.819985
16	58	Express	21.0424	83	59	63.3284	62.1	80	59	62.1284	59	0.325605
16	59	Express	22.0046	88	59	65.4108	65.2	87	59	65.0108	62.4	-0.220112
16	60	LowCost	20.8673	86	59	64.4901	67.3	88	59	65.2901	67.6	-0.673098
16	61	Touristic	22.1404	88	59	66.0339	65.2	102	65	74.6339	89.6	0.598704
16	62	Express	23.2443	82	59	63.3631	52.4	84	59	64.1631	55.1	-0.105232
16	63	LowCost	21.986	85	59	64.0682	61.6	86	61	65.4682	62.9	-0.185224
16	64	Touristic	21.9734	84	59	64.4292	60.1	91	61	68.2292	69.2	-0.514309
16	65	Express	22.0478	82	59	63.0317	56.9	81	59	62.6317	53.3	-0.470592
16	66	Express	21.452	82	59	63.3427	59.8	85	59	64.5427	62.9	-0.228862
16	67	Express	21.5164	83	59	63.3188	60.5	85	59	64.1188	63.2	-0.087074
16	68	Touristic	20.9052	87	59	65.8815	69.3	91	61	68.4815	75.3	-0.218433
16	69	LowCost	21.6922	83	59	63.1383	59.7	81	59	62.3383	54.1	-0.721282
16	70	Touristic	20.2647	85	59	64.9301	69	86	59	65.3301	66.5	-0.81627
16	71	LowCost	22.1122	88	59	65.1228	65.2	87	59	64.7228	62.4	-0.424154
16	72	Touristic	20.5735	82	59	63.6213	63.8	82	59	63.6213	59.3	-0.87792
16	73	Touristic	21.0565	87	59	65.8507	69.3	86	59	65.4507	66.5	-0.350213
16	74	Touristic	20.7852	87	61	66.628	71	87	61	66.628	71	0.037125
16	75	Touristic	21.654	95	63	71.078	79.7	96	61	70.478	82.4	0.710243
16	76	Touristic	21.4051	84	61	65.2567	63.4	81	59	63.0567	56.5	-0.539011
16	77	Touristic	22.235	88	59	65.9886	65.2	94	63	70.3886	77.7	0.593563
16	78	Touristic	24.0955	90	59	66.8032	60.2	97	63	71.6032	75.5	0.786749
16	79	Touristic	20.7291	97	63	71.7203	85.3	94	63	70.5203	83	0.611725
16	80	Express	21.7636	84	59	63.7875	60.9	87	59	64.9875	64	-0.296413
16	81	Express	19.9548	79	59	62.0876	61.5	77	59	61.2876	56.7	-0.429752
16	82	Touristic	23.783	95	59	68.7899	68.1	96	61	70.1899	71.8	0.524377
16	83	Touristic	19.7222	95	63	71.0301	86.6	89	61	67.6301	69.7	-0.980141
16	84	Touristic	23.335	93	59	67.9206	67.8	95	61	69.7206	74.3	0.696553
16	85	Touristic	20.2014	83	59	63.8442	65.8	86	61	66.0442	69	-0.584969
16	86	LowCost	20.5909	78	59	61.4327	57.4	76	59	60.6327	48.6	-0.922399
16	87	Touristic	22.5341	91	61	68.1633	69.2	90	59	66.7633	66.3	-0.122969
16	88	Express	22.3847	82	59	63.0124	56.1	84	59	63.8124	61.7	0.65145
16	89	Touristic	21.8671	89	59	66.3202	68	90	59	66.7202	65.5	-0.769352
16	90	Touristic	20.2125	85	61	66.0912	70.7	94	63	70.6912	85.4	0.434008
16	91	Touristic	22.1959	97	61	70.8712	79.1	91	59	67.4712	67.5	-0.540872
16	92	Express	19.7649	81	59	62.7719	64.7	84	61	64.9719	67.9	-0.469702
16	93	Touristic	21.8416	98	63	71.8896	82.8	99	65	73.2896	85.7	0.304435
16	94	LowCost	20.8059	78	59	61.0484	56.3	81	59	62.2484	59.4	-0.375637
16	95	Express	26.0863	87	59	65.2165	48.1	89	59	66.0165	52.9	0.60601
16	96	Touristic	22.7045	103	63	74.0317	86.2	87	59	65.6317	67.7	0.95174
16	97	Touristic	24.0148	95	61	69.7418	68.2	96	61	70.1418	71	0.376771
16	98	Touristic	20.8962	92	61	68.5145	76.5	92	61	68.5145	76.5	0.143811
16	99	Express	23.8741	81	59	62.6851	48	81	59	62.6851	48	-0.0560816
16	100	Touristic	20.5388	82	59	63.4421	63	85	59	64.6421	67.7	0.208763
17	1	Touristic	20.4555	88	61	66.822	73	91	59	67.022	65.4	-0.995818
17	2	Touristic	22.6826	89	59	66.3323	65.1	87	59	65.5323	60.3	-0.497225
17	3	Touristic	20.812	92	61	68.8506	78.1	95	63	71.0506	81.3	-0.403671
17	4	Express	20.9652	79	59	61.8607	57	81	59	62.6607	58.9	-0.177824
17	5	Touristic	19.5916	82	59	63.4158	67.5	91	61	68.0158	71.6	-0.993957
17	6	Touristic	19.4867	87	61	66.5247	76.3	93	63	69.9247	77.3	-0.986859
17	7	Touristic	21.694	87	59	65.8213	66.9	95	61	70.0213	73.5	-0.930734
17	8	Express	22.057	81	59	62.8389	55.7	83	59	63.6389	57.6	-0.231903
17	9	Touristic	22.3815	93	59	68.2334	72.6	93	59	68.2334	77.1	0.848339
17	10	LowCost	20.7712	77	59	61.0244	55.1	77	59	61.0244	54.3	-0.10647
17	11	Express	21.5898	85	59	64.1258	62.9	82	59	62.9258	59.8	0.279282
17	12	Express	21.8245	85	59	64.4708	62.1	84	59	64.0708	59.3	-0.317282
17	13	Touristic	21.2541	84	59	64.2942	63.3	88	61	66.8942	70.1	0.0145667
17	14	Touristic	20.6183	92	61	68.5694	78.1	97	63	71.5694	81.6	-0.88981
17	15	Touristic	23.2819	89	59	66.3806	62.7	88	59	65.9806	59.9	-0.271381
17	16	Touristic	21.7838	83	59	64.276	60.5	81	59	63.476	54.9	-0.624462
17	17	Touristic	20.6507	93	63	70.1109	81	89	61	67.5109	69.7	-0.890044
17	18	LowCost	20.0725	83	59	63.09	65.8	83	59	63.09	60.5	-0.918714
17	19	Express	19.5716	81	59	62.6642	65.5	79	59	61.8642	59.9	-0.685631
17	20	Touristic	22.193	93	61	69.0812	74	98	63	72.0812	82.8	0.317591
17	21	Touristic	22.0402	92	61	68.7741	72.8	93	61	69.1741	75.6	0.409219
17	22	Touristic	22.2168	89	59	66.6786	66.7	93	61	69.2786	74.3	0.201446
17	23	Touristic	20.5684	86	61	66.2298	69.8	82	59	63.6298	64.6	0.363658
17	24	Touristic	22.0528	86	59	65.2713	62.8	84	59	64.4713	64.1	0.873665
17	25	Touristic	21.3174	90	59	66.6365	70.8	96	61	70.0365	82.4	0.644336
17	26	Express	22.1054	84	59	64.1178	60.1	86	59	64.9178	60.4	-0.585644
17	27	Express	21.4879	85	59	64.157	63.7	84	59	63.757	60.9	-0.248833
17	28	LowCost	20.2597	79	59	61.4794	59.9	80	61	62.8794	62.8	0.121219
17	29	Touristic	21.098	91	61	68.4976	74.5	90	61	68.0976	71.7	-0.39468
17	30	LowCost	20.3274	77	59	61.138	57.2	79	59	61.938	57.5	-0.604901
17	31	Touristic	22.2847	92	61	68.4441	71.2	95	61	69.6441	74.3	-0.239396
17	32	Express	20.4138	81	59	62.7667	62.6	81	59	62.7667	62.6	-0.0663207
17	33	Touristic	21.4886	83	59	64.1875	61.3	83	59	64.1875	56.8	-0.888466
17	34	LowCost	22.0099	88	59	65.0704	65.2	87	59	64.6704	62.4	-0.312661
17	35	Touristic	20.0634	81	59	63.4761	64.7	92	65	70.8761	80.7	-0.654106
17	36	Touristic	20.7513	79	59	62.5393	59.1	80	59	62.9393	61.9	0.486783
17	37	LowCost	20.981	83	59	63.2832	62.6	83	59	63.2832	58.1	-0.88834
17	38	Touristic	23.1908	94	61	69.4236	70.7	96	61	70.2236	71	-0.644276
17	39	Express	19.7572	80	59	62.2513	63.5	82	59	63.0513	68.3	0.535574
17	40	Express	19.3141	83	59	63.3856	69	82	59	62.9856	63	-0.868186
17	41	Touristic	21.4444	88	59	65.8359	68.4	87	59	65.4359	76.2	0.992851
17	42	Touristic	20.412	88	61	66.9733	73	89	61	67.3733	71.3	-0.694097
17	43	Express	22.3456	87	59	65.2128	63.2	87	59	65.2128	63.2	-0.0795453
17	44	Express	20.0416	83	59	63.5418	66.6	81	59	62.7418	61	-0.588899
17	45	Express	19.9041	81	59	62.9098	64.7	81	59	62.9098	64.7	-0.0222805
17	46	Express	19.8464	81	59	62.871	64.7	84	61	65.071	67.9	-0.508488
17	47	Touristic	23.5633	92	59	67.8689	65.8	97	61	70.8689	74.6	0.371235
17	48	Express	20.2063	79	59	62.1638	60.7	77	59	61.3638	55.1	-0.620201
17	49	LowCost	22.1697	80	59	61.8141	53.7	78	59	61.0141	48.9	-0.431561
17	50	Touristic	20.7657	87	59	65.4561	69.3	86	59	65.0561	66.5	-0.411593
17	51	Express	22.429	82	61	64.2253	57	82	61	64.2253	52.5	-0.864429
17	52	Touristic	20.8067	81	59	63.0677	61	90	59	66.6677	78	0.858203
17	53	Express	21.8295	83	59	63.3402	59.7	84	59	63.7402	65.7	0.90808
17	54	Touristic	23.4002	92	59	67.7505	65.8	97	61	70.7505	69.3	-0.861605
17	55	Touristic	20.2715	80	59	62.73	61.9	82	59	63.53	64.6	0.134015
17	56	Express	22.8694	79	59	61.893	49.3	83	59	63.493	52.3	-0.603256
17	57	Express	22.4438	88	59	65.4311	63.9	90	59	66.2311	67.9	0.472608
17	58	LowCost	22.3226	84	59	63.5922	58.8	82	59	62.7922	53.2	-0.658442
17	59	Touristic	20.1853	85	59	64.68	69	84	59	64.28	66.2	-0.272106
17	60	Touristic	21.4832	91	61	68.4664	73.7	91	59	67.4664	68.3	-0.827313
17	61	Touristic	20.4606	83	59	64.1455	65.8	88	61	67.1455	74.6	0.203629
17	62	Touristic	21.4421	86	59	65.3216	65.7	94	61	69.5216	67	-0.99732
17	63	Express	20.8208	78	59	61.6976	56.3	82	61	64.2976	63.1	0.0963287
17	64	Touristic	21.2328	92	61	68.8594	76.5	90	59	67.0594	70.8	-0.547044
17	65	Touristic	20.643	87	61	66.8123	71.8	96	63	71.4123	77.5	-0.980275
17	66	Touristic	21.1956	93	59	68.1125	77.1	88	59	66.1125	74.5	0.902077
17	67	Touristic	21.4959	97	61	70.5496	81.5	97	65	72.5496	81.7	-0.499558
17	68	Touristic	21.9761	89	59	66.6876	68	92	61	68.8876	71.2	-0.54398
17	69	Touristic	22.1937	89	59	66.5944	67.2	90	59	66.9944	70	0.452409
17	70	Touristic	22.8086	95	61	69.7706	73.5	91	59	67.1706	67.5	0.300866
17	71	Touristic	23.4645	88	59	65.9264	59.9	89	59	66.3264	62.7	0.500259
17	72	LowCost	21.59	79	59	61.3818	54.6	79	59	61.3818	54.6	0.0702152
17	73	Touristic	21.5095	85	61	65.9722	64.6	88	61	67.1722	62.4	-0.945295
17	74	Touristic	21.2542	87	59	65.4114	67.7	90	59	66.6114	70.8	-0.161381
17	75	Touristic	19.9895	81	59	63.4246	64.7	92	65	70.8246	80.7	-0.494616
17	76	Express	23.6334	91	59	66.2796	63	92	59	66.6796	60.5	-0.852924
17	77	Touristic	22.5873	86	59	65.185	61.2	83	59	63.985	58.1	0.305492
17	78	Touristic	19.8836	81	59	63.2051	64.7	87	61	66.6051	76.3	0.649185
17	79	Touristic	21.6556	87	59	65.5323	65.6	88	59	65.9323	70.8	0.807184
17	80	Touristic	20.6732	87	59	65.5512	69.3	88	61	66.9512	73	0.523886
17	81	Touristic	21.8186	90	59	67.0156	69.2	93	59	68.2156	72.3	-0.304005
17	82	Touristic	22.2608	90	61	67.9619	68.8	92	61	68.7619	69.9	-0.332257
17	83	Touristic	21.17	91	61	68.073	74.5	89	59	66.273	68.8	-0.509197
17	84	Touristic	22.1371	88	59	66.2403	66	89	61	67.6403	69.7	0.492982
17	85	LowCost	21.5059	83	59	62.9703	60.5	83	59	62.9703	65	0.876651
17	86	Touristic	19.2807	86	61	66.3154	75.1	80	59	62.9154	63.5	-0.444009
17	87	Touristic	21.6416	86	59	65.2905	64.9	90	61	67.8905	70.9	-0.0898013
17	88	Express	20.5637	78	59	61.46	57.1	81	59	62.66	60.2	-0.207464
17	89	Express	20.8167	85	59	64.3157	66.1	86	59	64.7157	62.8	-0.895327
17	90	Express	21.2872	79	59	61.8756	56.2	81	59	62.6756	58.1	-0.339419
17	91	Touristic	24.3414	102	61	72.4327	77.2	100	63	72.6327	77	0.372404
17	92	Touristic	22.2232	88	59	66.2124	65.2	91	61	68.4124	68.4	-0.548215
17	93	Touristic	23.1949	93	61	69.0653	69.5	91	61	68.2653	63.9	-0.695718
17	94	Touristic	21.4073	87	59	65.8742	67.7	100	63	73.0742	83.1	-0.868095
17	95	LowCost	21.923	82	59	62.7536	56.9	83	59	63.1536	54.4	-0.774291
17	96	Touristic	23.0932	98	61	71.1111	77.4	91	59	67.3111	63	-0.798182
17	97	Touristic	20.8366	92	61	68.7167	78.1	93	61	69.1167	80.9	0.326318
17	98	Express	19.7641	81	59	62.4499	64.7	92	61	67.8499	63.8	-0.999932
17	99	Express	21.0022	86	59	64.9025	67.3	84	59	64.1025	62.5	-0.5814
17	100	Touristic	21.5974	86	59	65.0878	64.9	85	59	64.6878	62.1	-0.36053
18	1	LowCost	21.3818	81	59	62.3274	57.8	82	59	62.7274	55.3	-0.75836
18	2	Express	21.0025	78	59	61.5101	55.5	82	61	64.1101	62.3	0.154048
18	3	Touristic	23.6314	92	59	67.5255	65	91	59	67.1255	62.2	-0.242119
18	4	Touristic	23.4592	97	63	71.4156	74.7	99	63	72.2156	69.7	-0.983072
18	5	Touristic	21.374	86	59	65.444	66.5	93	63	70.244	81.8	0.827207
18	6	Touristic	21.9219	86	59	65.4253	63.6	92	59	67.8253	75.1	0.690206
18	7	Express	19.8995	79	59	62.1749	61.5	77	59	61.3749	55.9	-0.658061
18	8	Touristic	21.9479	91	61	68.0056	70.8	93	59	67.8056	67.3	-0.928192
18	9	Touristic	19.7854	84	59	64.2845	69.4	94	65	71.2845	87.1	0.326433
18	10	Touristic	20.5516	90	63	68.8409	76.6	87	63	67.6409	74.3	0.596873
18	11	Touristic	20.1043	85	59	64.7331	69	84	59	64.3331	66.2	-0.389181
18	12	Touristic	19.4069	80	59	62.691	65.1	87	63	67.491	74.3	-0.688975
18	13	Touristic	21.4142	91	63	69.1939	74.9	96	63	71.1939	79.1	-0.720357
18	14	Touristic	22.1472	83	59	63.9471	58.9	81	59	63.1471	53.3	-0.640662
18	15	Express	19.8313	81	59	62.7347	64.7	82	59	63.1347	67.5	0.51315
18	16	Express	21.6937	89	59	65.3955	68	93	59	66.9955	63.3	-0.995014
18	17	Touristic	22.3835	88	59	66.1427	65.2	95	63	70.9427	74.4	-0.586248
18	18	Touristic	21.3739	87	59	65.6068	67.7	90	61	67.8068	70.9	-0.547263
18	19	Express	21.6025	80	59	62.3214	55.8	78	59	61.5214	51	-0.433633
18	20	Touristic	21.067	90	61	67.8002	74.1	86	61	66.2002	68.2	0.0554876
18	21	Touristic	21.8112	87	59	65.5887	65.6	88	61	66.9887	68.5	0.300134
18	22	Express	21.5323	83	59	63.468	60.5	86	59	64.668	65.2	0.26599
18	23	Touristic	24.5676	97	61	70.5925	69.3	86	59	65.1925	59.6	0.967099
18	24	Touristic	19.7168	90	63	68.8617	79.5	91	63	69.2617	77	-0.758897
18	25	Touristic	23.4234	93	61	69.2613	68.7	92	59	67.8613	65.8	-0.212249
18	26	LowCost	20.68	83	59	63.233	64.2	83	59	63.233	64.2	-0.0927148
18	27	Touristic	20.8945	87	59	65.7059	69.3	86	59	65.3059	66.5	-0.469149
18	28	Touristic	23.646	89	59	66.6633	61.4	90	59	67.0633	68.7	0.938824
18	29	Touristic	21.2092	87	59	65.8458	67.7	93	61	69.2458	74	-0.656826
18	30	Touristic	19.3653	84	59	64.2875	71	87	59	65.4875	67.2	-0.975964
18	31	Express	23.3209	80	59	62.5359	49.2	78	59	61.7359	43.6	-0.659958
18	32	Express	19.7793	81	59	62.5136	64.7	84	61	64.7136	67.9	-0.492348
18	33	Touristic	20.0857	81	59	63.4678	64.7	81	59	63.4678	64.7	0.171058
18	34	Touristic	22.905	90	59	66.918	65.5	100	63	72.918	83.9	0.55168
18	35	LowCost	21.4741	86	59	64.4066	64.9	85	59	64.0066	62.1	-0.426367
18	36	Touristic	21.8709	89	59	66.6584	68	88	59	66.2584	65.2	-0.422138
18	37	Touristic	20.1753	83	59	64.1776	66.6	88	63	68.1776	75.5	0.0758483
18	38	Touristic	22.6939	95	61	70.0516	74.3	91	59	67.4516	63	-0.862025
18	39	Touristic	23.2786	93	61	69.1715	69.5	94	61	69.5715	72.3	0.503968
18	40	Touristic	19.6532	86	61	66.1435	73.5	84	61	65.3435	67.9	-0.629302
18	41	Touristic	20.1835	84	59	64.2345	67.8	86	59	65.0345	69.7	-0.232447
18	42	Express	23.4495	82	59	62.9998	51.6	84	59	63.7998	54.3	0.0629484
18	43	Express	19.6459	82	59	63.1159	66.7	81	59	62.7159	63.9	-0.313056
18	44	Express	20.546	79	59	62.0437	59.1	78	59	61.6437	57.1	-0.261889
18	45	Touristic	20.7893	83	59	64.0914	64.2	85	59	64.8914	66.1	-0.291407
18	46	Touristic	22.4271	88	61	67.0298	65.6	86	61	66.2298	65.3	0.591915
18	47	Touristic	23.199	89	59	66.6525	62.7	99	63	72.6525	81.1	0.711441
18	48	Touristic	19.8718	92	59	67.5214	79.6	91	59	67.1214	76.8	-0.455444
18	49	Express	19.7751	81	59	62.5495	64.7	81	59	62.5495	64.7	0.0716808
18	50	Touristic	21.3984	90	61	68.0831	72.5	91	61	68.4831	70	-0.78258
18	51	Touristic	20.997	87	59	65.8915	69.3	90	61	68.0915	72.5	-0.400278
18	52	Express	22.2722	88	59	65.3993	64.4	88	59	65.3993	64.4	0.147847
18	53	Touristic	20.272	83	61	65.1897	67.5	83	61	65.1897	63	-0.885196
18	54	Touristic	22.892	86	59	65.326	60.4	91	61	68.326	63.9	-0.877188
18	55	Touristic	20.407	82	59	63.4687	64.6	84	59	64.2687	64.1	-0.779085
18	56	Express	22.1134	80	59	62.1826	53.7	81	59	62.5826	59.7	0.872977
18	57	Express	22.4477	80	61	63.2417	53	83	63	65.4417	61.5	0.793205
18	58	Express	24.0406	90	59	65.9544	60.2	91	59	66.3544	57.7	-0.818381
18	59	Touristic	21.8463	86	59	65.0158	64.4	86	61	66.0158	63.7	-0.349211
18	60	Touristic	21.2838	84	59	64.676	64.1	85	61	66.076	67	0.31714
18	61	Touristic	22.4477	88	59	66.0699	64.4	91	59	67.2699	67.5	-0.353738
18	62	Touristic	19.6036	91	63	69.477	82.3	86	61	66.477	68.2	-0.953539
18	63	LowCost	21.9523	82	59	62.8959	57.7	84	59	63.6959	63.3	0.725456
18	64	Touristic	19.9919	81	59	63.0721	64.7	86	61	66.0721	73.5	0.151181
18	65	LowCost	21.6709	84	59	63.6397	60.9	83	59	63.2397	58.1	-0.36705
18	66	Touristic	19.4393	82	59	63.8352	68.3	83	61	65.2352	71.2	0.0935351
18	67	Express	20.4826	80	59	62.3525	59.8	80	59	62.3525	60.6	0.250579
18	68	Touristic	24.2979	88	59	66.1274	57	91	59	67.3274	60.9	0.0410556
18	69	Touristic	20.884	87	59	65.8244	69.3	90	61	68.0244	72.5	-0.600519
18	70	Express	21.4026	87	59	64.855	66.4	91	61	67.455	66.3	-0.95752
18	71	Touristic	19.7136	82	59	63.5484	67	85	59	64.7484	61.6	-0.994845
18	72	Touristic	22.5965	86	59	65.2356	61.5	87	59	65.6356	57.4	-0.934931
18	73	Express	19.6397	81	59	62.6952	64.7	84	61	64.8952	67.9	-0.53743
18	74	Express	19.5948	78	59	61.4288	61.1	81	59	62.6288	57.3	-0.977864
18	75	Express	21.8264	78	59	61.3914	52.6	80	59	62.1914	58.2	0.765766
18	76	Express	21.2878	83	59	63.577	61.3	85	59	64.377	63.2	-0.0991462
18	77	Express	22.1454	88	61	66.6949	66.1	88	61	66.6949	66.1	-0.00898872
18	78	Express	21.4655	81	59	62.6643	57.8	84	59	63.8643	60.9	-0.328117
18	79	LowCost	22.5352	84	59	63.5842	58	87	61	65.7842	61.2	-0.407468
18	80	Touristic	23.556	88	59	66.1311	60.7	98	63	72.1311	79.1	0.705238
18	81	Touristic	22.2	92	59	67.8563	71.1	92	59	67.8563	71.1	-0.0780614
18	82	Touristic	20.6472	92	61	68.6278	78.1	86	59	65.2278	66.5	-0.497127
18	83	Touristic	20.8933	91	61	68.3943	76.1	88	59	66.1943	62.3	-0.984302
18	84	Touristic	22.2341	89	59	66.5048	67.2	92	61	68.7048	70.4	-0.385362
18	85	Touristic	22.9525	91	59	67.0015	66.7	102	61	72.4015	87	0.857506
18	86	Touristic	20.3846	87	61	66.513	71.8	86	59	65.113	65.2	-0.820289
18	87	Touristic	21.4796	91	61	68.2955	73.7	88	59	66.0955	65.2	-0.733185
18	88	Touristic	20.0252	80	59	63.0728	63.5	83	61	65.2728	72	0.822582
18	89	Touristic	20.9946	82	59	63.5256	61.4	84	61	65.3256	67.9	0.759859
18	90	Express	22.8727	88	59	65.6278	62.3	85	59	64.4278	59.2	0.319439
18	91	Touristic	20.9719	83	59	63.941	62.6	87	61	66.541	69.4	-0.0297409
18	92	Express	19.7378	81	59	62.7294	64.7	81	59	62.7294	64.7	0.129694
18	93	Express	23.5107	86	61	65.7466	57.6	89	63	67.9466	66.1	0.820645
18	94	Touristic	22.172	96	61	70.0001	77.1	96	61	70.0001	77.1	-0.0497504
18	95	Touristic	22.2818	92	61	68.4084	71.2	90	61	67.6084	70.9	0.720229
18	96	Express	19.6061	81	59	62.5868	64.7	84	61	64.7868	67.9	-0.430787
18	97	Touristic	22.0804	88	59	65.9224	65.2	91	59	67.1224	68.3	-0.2057
18	98	Express	22.1068	84	59	63.7428	59.3	87	59	64.9428	62.4	-0.22969
18	99	Express	19.7523	81	59	62.6023	64.7	81	59	62.6023	64.7	0.0140639
18	100	LowCost	22.4418	81	59	62.3854	54.1	82	59	62.7854	51.6	-0.841445
19	1	Express	21.085	87	59	65.0402	67.7	86	59	64.6402	64.9	-0.357743
19	2	LowCost	22.3624	87	59	64.8496	62.4	84	59	63.6496	59.3	0.233107
19	3	Touristic	21.2787	90	61	67.615	72.5	96	63	71.015	84.1	0.638364
19	4	Touristic	20.8925	90	61	67.989	74.1	86	61	66.389	68.2	-0.0220794
19	5	Touristic	22.7576	94	61	69.4791	72.3	92	61	68.6791	66.7	-0.627171
19	6	Express	22.0402	89	59	65.6772	66.4	90	59	66.0772	64.7	-0.628613
19	7	Touristic	21.9496	86	59	65.1591	63.6	88	59	65.9591	67.6	0.288001
19	8	Touristic	20.6101	87	59	65.5646	70.1	96	63	71.1646	84.9	-0.00977021
19	9	Express	21.951	85	59	64.2249	61.6	83	59	63.4249	58.9	-0.0399327
19	10	Touristic	22.344	87	59	65.5834	63.2	90	59	66.7834	66.3	-0.312524
19	11	Touristic	19.939	81	59	63.3035	64.7	84	61	65.5035	67.9	-0.534361
19	12	Touristic	21.9933	89	59	66.6296	68	95	63	71.0296	80.5	0.65915
19	13	Touristic	23.3039	89	59	66.2735	61.9	94	59	68.2735	60	-0.989404
19	14	Touristic	22.5663	91	59	67.1493	68.3	93	61	68.9493	74.8	0.759219
19	15	Touristic	20.5275	84	59	64.4819	66.2	84	59	64.4819	66.2	0.112029
19	16	Touristic	20.793	86	59	65.414	68.1	90	61	68.014	70.4	-0.824689
19	17	Touristic	22.9761	90	59	67.0631	65.5	91	59	67.4631	68.3	0.399355
19	18	Touristic	21.7617	87	59	65.6758	65.6	87	61	66.6758	71	0.850634
19	19	Touristic	20.6981	87	59	65.5322	69.3	90	61	67.7322	72.5	-0.577497
19	20	Touristic	23.0543	87	59	65.4484	60.3	89	59	66.2484	65.9	0.630736
19	21	LowCost	20.9843	86	59	64.1813	66.5	86	59	64.1813	66.5	0.035273
19	22	Touristic	21.1579	90	59	66.8127	71.9	89	59	66.4127	60.6	-0.993794
19	23	Express	22.045	84	59	64.1707	60.1	88	61	66.7707	66.9	0.205346
19	24	Touristic	20.2511	93	63	70.2479	82.6	95	65	72.0479	83	-0.781152
19	25	Touristic	23.0693	89	59	66.2085	63.5	91	61	68.0085	70	0.740182
19	26	Touristic	24.2753	94	59	68.4869	65.3	96	61	70.2869	71.8	0.642017
19	27	Touristic	19.5414	86	61	66.0293	73.5	84	59	64.2293	67.8	-0.365573
19	28	Touristic	20.3495	88	61	67.1972	73.8	82	59	63.7972	62.2	-0.463429
19	29	Express	22.1229	86	59	64.3812	62	94	61	68.5812	63.3	-0.997317
19	30	Touristic	22.6047	91	59	67.4867	68.3	90	59	67.0867	65.5	-0.393058
19	31	Touristic	21.2615	87	59	65.4333	67.7	91	59	67.0333	68.3	-0.901411
19	32	Touristic	21.3603	86	59	65.3344	66.5	91	61	68.3344	75.3	0.400847
19	33	LowCost	21.5085	75	59	60.5822	49.5	77	59	61.3822	52.2	-0.113188
19	34	Touristic	21.7623	91	59	67.4461	71.5	97	59	69.8461	76.9	-0.738417
19	35	Express	21.8919	83	59	63.4351	58.9	83	59	63.4351	55.2	-0.78974
19	36	Touristic	21.714	86	59	65.3354	64.9	99	63	72.5354	85.6	0.316656
19	37	LowCost	22.0177	81	59	62.2171	55.7	79	59	61.4171	50.1	-0.568071
19	38	Express	21.4302	82	59	63.1095	59.8	86	59	64.7095	60.4	-0.869228
19	39	Touristic	22.3714	89	59	66.3335	65.9	89	61	67.3335	71.3	0.884397
19	40	Touristic	23.0707	94	63	70.2989	71.6	90	61	67.6989	65.6	0.164704
19	41	Touristic	21.7402	87	59	65.851	65.6	90	61	68.051	73.3	0.689547
19	42	Touristic	20.7063	86	61	66.3151	69	91	63	69.3151	77.8	0.334309
19	43	Express	21.4002	85	61	65.3607	65.4	85	61	65.3607	65.4	-0.0809222
19	44	Touristic	22.3544	94	63	70.6299	74.8	89	61	67.6299	67.6	0.229879
19	45	Express	22.4221	79	59	62.0277	51.7	81	59	62.8277	54.4	0.00331038
19	46	Touristic	21.065	86	59	65.0812	66.5	86	59	65.0812	66.5	0.0118687
19	47	Touristic	19.8828	88	59	66.1977	74.5	90	63	68.9977	74.2	-0.88494
19	48	Touristic	20.521	97	63	71.6246	86.9	94	61	69.4246	78.4	-0.692085
19	49	Touristic	20.341	89	63	68.5384	76.7	83	59	64.1384	65	-0.416401
19	50	Touristic	22.2899	92	61	68.6885	72	93	61	69.0885	74.8	0.344044
19	51	Express	22.7719	90	59	66.0266	65.5	87	59	64.8266	62.4	0.459069
19	52	LowCost	22.9284	89	59	65.3627	62.7	88	59	64.9627	59.9	-0.289036
19	53	Touristic	21.4596	91	61	68.475	73.7	96	63	71.475	82.5	0.350881
19	54	Touristic	19.8055	81	59	63.0655	64.7	93	65	70.8655	83.5	-0.3189
19	55	Touristic	22.1123	95	63	70.9617	77.6	92	65	70.7617	80.7	0.96166
19	56	Touristic	21.0538	93	59	67.9522	76.3	94	59	68.3522	79.9	0.533458
19	57	Touristic	21.2758	90	61	68.0885	72.5	96	63	71.4885	78.8	-0.764039
19	58	Touristic	22.2081	88	59	65.893	65.2	92	61	68.493	72	0.185058
19	59	Touristic	20.8483	87	59	65.7161	69.3	90	61	67.9161	72.5	-0.428393
19	60	Touristic	22.4488	92	61	68.7924	71.2	90	59	66.9924	65.5	-0.468347
19	61	Touristic	20.6451	84	59	64.4447	66.2	94	61	69.4447	78.4	-0.64743
19	62	Touristic	21.2448	85	61	65.6878	66.2	85	61	65.6878	66.2	-0.009032
19	63	Touristic	22.2829	90	61	67.6813	68.8	91	59	67.0813	72.3	0.801003
19	64	Touristic	22.5761	90	59	66.8798	66.3	98	61	71.0798	68.4	-0.996148
19	65	LowCost	21.0662	83	59	63.1947	62.1	86	59	64.3947	60.7	-0.904379
19	66	Touristic	21.4871	91	61	68.288	73.7	94	61	69.488	76.8	-0.214035
19	67	Touristic	20.954	87	59	65.829	69.3	90	61	68.029	72.5	-0.516496
19	68	Express	23.5893	92	59	66.82	65	91	59	66.42	62.2	-0.314284
19	69	Express	20.8941	81	59	62.5979	60.2	83	59	63.3979	62.9	-0.12791
19	70	Touristic	21.7346	86	59	65.4364	64.9	95	61	70.0364	74.3	-0.810369
19	71	Touristic	21.2096	84	59	64.3323	64.1	92	63	69.5323	78.5	0.464515
19	72	Touristic	22.9085	95	61	70.0631	73.5	100	63	73.0631	82.3	0.243731
19	73	Touristic	20.2289	90	61	68.0023	77	89	61	67.6023	74.2	-0.415934
19	74	LowCost	21.1876	83	59	63.1245	61.8	86	59	64.3245	59.6	-0.938789
19	75	Express	20.0106	80	59	62.5892	62.7	79	59	62.1892	60.7	-0.247179
19	76	Touristic	20.9837	84	59	64.6701	64.9	84	59	64.6701	59.6	-0.905954
19	77	LowCost	22.4208	86	59	64.201	61.2	91	59	66.201	57.7	-0.995445
19	78	LowCost	20.9557	77	59	60.9227	54.3	80	59	62.1227	57.4	-0.357199
19	79	Express	20.6561	78	59	61.4457	57.1	80	59	62.2457	62.7	0.731809
19	80	Express	22.1255	87	59	64.9284	63.2	87	59	64.9284	63.2	-0.059209
19	81	Express	19.7336	81	59	62.7179	64.7	84	61	64.9179	67.9	-0.501234
19	82	LowCost	19.1932	79	59	61.9641	64.4	77	59	61.1641	58.8	-0.674158
19	83	LowCost	21.761	82	59	62.7052	58.5	88	61	66.1052	65.6	-0.483515
19	84	Touristic	22.2368	97	61	70.5117	79.1	95	61	69.7117	73.5	-0.639502
19	85	Touristic	20.0959	81	59	63.496	64.7	83	59	64.296	65	-0.556275
19	86	Express	23.2113	79	59	61.9038	48.5	81	59	62.7038	54.1	0.704577
19	87	Touristic	20.801	93	61	68.932	79.3	87	59	65.532	67.7	-0.437539
19	88	Touristic	22.4779	97	63	71.6071	79.2	94	61	69.4071	70.7	-0.745154
19	89	Touristic	20.9798	81	59	63.2941	61	86	61	66.2941	70.6	0.397934
19	90	Express	20.0547	85	59	64.3502	69	84	59	63.9502	66.2	-0.296346
19	91	Touristic	21.3682	87	59	65.5595	67.2	83	59	63.9595	64.2	0.694464
19	92	Touristic	20.7445	87	59	65.5685	69.3	96	61	70.1685	73.4	-0.993095
19	93	Express	21.013	85	61	65.1697	66.2	84	61	64.7697	63.4	-0.291723
19	94	Touristic	23.0276	94	61	69.2589	71.5	91	59	67.0589	68.3	0.636391
19	95	Express	22.9574	90	61	67.2425	65.6	91	61	67.6425	68.4	0.46134
19	96	LowCost	19.6672	84	59	63.4078	69.4	83	59	63.0078	78	0.995351
19	97	Touristic	20.7514	81	59	63.1481	61	82	59	63.5481	65.4	0.757699
19	98	Express	21.0322	81	59	62.666	59.4	83	59	63.466	62.1	0.012432
19	99	Touristic	20.7862	87	59	65.8949	69.3	95	63	71.0949	81.3	-0.222224
19	100	Touristic	21.4366	89	61	67.3602	70.5	86	59	65.1602	63.6	-0.466717
20	1	Touristic	22.8097	86	59	65.1387	59.9	94	63	70.3387	78.8	0.950035
20	2	Touristic	20.1924	88	61	67.0444	73.8	91	63	69.2444	77	-0.38689
20	3	Touristic	19.9059	81	59	63.3677	64.7	86	61	66.3677	73.5	0.299663
20	4	Touristic	22.352	92	61	68.7799	71.2	90	59	66.9799	65.5	-0.483059
20	5	Touristic	22.3604	87	59	65.4861	63.2	102	67	75.4861	84.4	-0.803862
20	6	Touristic	22.1643	89	59	66.6775	67.5	89	61	67.6775	66.8	-0.51878
20	7	Touristic	20.0578	79	59	62.232	61.5	84	59	64.232	71.8	0.80393
20	8	Touristic	19.9403	91	59	67.3135	78.4	92	61	68.7135	71.5	-0.991855
20	9	Express	19.7158	80	59	62.363	63.5	78	59	61.563	57.9	-0.686669
20	10	Express	23.8926	90	59	65.7704	60.2	88	59	64.9704	59.9	0.717296
20	11	Express	20.5762	80	59	62.2614	60.3	84	61	64.8614	67.1	0.00378196
20	12	LowCost	21.2814	86	59	64.3842	64.9	87	59	64.7842	62.4	-0.752765
20	13	Touristic	21.4327	85	59	64.811	64.5	88	61	67.011	67.7	-0.389446
20	14	Touristic	21.4223	84	59	64.5847	63.3	82	59	63.7847	65.4	0.929012
20	15	LowCost	20.7673	85	59	63.9722	66.1	85	59	63.9722	61.6	-0.864592
20	16	Express	21.4924	81	59	62.5997	57.8	83	59	63.3997	58.1	-0.631221
20	17	Touristic	21.5959	89	61	67.3458	69.7	85	59	64.7458	63.7	0.237278
20	18	Touristic	22.1909	88	59	66.2133	65.2	92	59	67.8133	65.8	-0.877053
20	19	Touristic	20.2702	85	59	64.7669	69	88	61	66.9669	72.2	-0.416896
20	20	LowCost	21.0885	86	59	64.3231	66.5	86	59	64.3231	66.5	0.033607
20	21	Touristic	20.8715	87	59	65.4206	69.3	93	61	68.8206	75.6	-0.686027
20	22	Express	20.3358	84	61	64.8427	67.9	84	61	64.8427	67.9	-0.0740056
20	23	Touristic	19.5251	87	61	66.8748	76.3	87	61	66.8748	65.7	-0.995636
20	24	Touristic	22.003	89	59	66.2513	68	89	59	66.2513	68	-0.0334451
20	25	Express	20.4729	84	59	63.8544	66.2	84	59	63.8544	66.2	0.170244
20	26	Touristic	22.1357	96	61	70.0458	77.9	88	59	65.8458	61.5	-0.833732
20	27	Touristic	20.0645	81	59	63.3427	64.7	90	63	68.9427	74.2	-0.905188
20	28	Touristic	24.3554	95	61	69.8612	68.2	93	59	68.0612	62.5	-0.46639
20	29	Touristic	23.0303	90	59	67.0077	65.5	98	61	71.2077	77.4	0.0622325
20	30	Express	22.1667	85	59	64.4332	60.8	86	61	65.8332	62.9	-0.016318
20	31	Touristic	23.5408	94	59	68.3875	68.5	95	59	68.7875	71.3	0.311271
20	32	Express	19.7139	81	59	62.5305	64.7	81	59	62.5305	64.7	0.165539
20	33	Touristic	19.9455	81	59	63.4998	64.7	81	59	63.4998	64.7	0.0332989
20	34	Touristic	20.7388	85	59	64.8806	66.9	86	59	65.2806	68.1	-0.118891
20	35	Express	19.6301	79	59	61.8908	62.3	81	59	62.6908	61.8	-0.680858
20	36	Touristic	23.4608	87	59	65.4966	58.7	91	61	68.0966	59.4	-0.952739
20	37	Touristic	20.14	85	61	65.7603	70.7	91	63	69.1603	71.7	-0.981164
20	38	Touristic	19.8148	86	61	66.0189	73.5	82	61	64.4189	67.6	-0.10279
20	39	Express	20.3503	80	59	62.496	61.4	78	59	61.696	59.5	0.31832
20	40	Touristic	21.2675	85	59	64.9482	65.3	87	59	65.7482	61.1	-0.961237
20	41	Touristic	22.5428	87	59	65.6797	63.2	88	59	66.0797	66	0.475008
20	42	Express	19.7389	81	59	62.6621	64.7	84	61	64.8621	67.9	-0.599039
20	43	LowCost	21.942	88	59	65.0195	65.5	89	59	65.4195	66.7	-0.0503928
20	44	Express	23.6381	86	59	64.3029	55.9	92	61	67.7029	63	-0.510221
20	45	Express	19.6444	81	61	63.6815	66.4	83	61	64.4815	67.5	-0.454273
20	46	Express	19.8016	80	59	62.3312	63.5	78	59	61.5312	57.9	-0.574548
20	47	Touristic	22.5365	88	59	65.9379	63.9	83	59	63.9379	58.9	0.521638
20	48	Touristic	22.293	96	61	70.4789	77.1	88	59	66.2789	65.2	0.275236
20	49	Touristic	22.7157	95	61	69.6038	73.5	99	63	72.2038	74.2	-0.936942
20	50	Touristic	23.4027	89	59	66.4628	62.2	90	59	66.8628	69.5	0.931563
20	51	Express	20.589	83	61	64.7811	65.9	83	61	64.7811	65.9	0.0161929
20	52	Touristic	19.8105	81	59	63.2337	64.7	81	59	63.2337	64.7	0.109043
20	53	Touristic	20.0969	83	59	64.1881	66.6	86	59	65.3881	60.7	-0.994936
20	54	Touristic	22.7379	92	61	68.4544	69.9	92	61	68.4544	64.6	-0.927647
20	55	Touristic	20.0663	81	59	63.3026	64.7	96	63	71.3026	75.1	-0.998547
20	56	LowCost	21.3548	82	59	62.8894	59.8	86	59	64.4894	60.4	-0.917571
20	57	Touristic	22.0726	89	59	66.4598	68	91	59	67.2598	68.3	-0.599135
20	58	Touristic	23.8586	92	59	67.7196	65	95	61	69.9196	68.2	-0.564383
20	59	Touristic	20.0583	81	59	63.2934	64.7	81	59	63.2934	64.7	0.0851587
20	60	LowCost	21.3686	87	59	64.7506	66.9	89	59	65.5506	67.2	-0.513858
20	61	LowCost	20.7878	83	59	62.9825	63.4	83	59	62.9825	58.1	-0.910399
20	62	Touristic	20.8712	97	63	71.5074	85.3	89	59	66.3074	68	-0.838906
20	63	Express	20.3699	84	61	65.1503	67.9	84	61	65.1503	67.9	0.152126
20	64	Express	20.2566	83	59	63.7879	65.8	81	59	62.9879	60.2	-0.675395
20	65	Express	20.4715	83	61	64.4289	65.9	81	61	63.6289	60.3	-0.637761
20	66	Touristic	22.5138	88	59	65.8971	64.4	91	59	67.0971	67.5	-0.36834
20	67	Express	19.9347	81	59	62.9416	64.7	81	59	62.9416	64.7	0.191478
20	68	Express	21.0035	87	61	66.2612	69.4	88	61	66.6612	72.2	0.479963
20	69	Touristic	21.2427	84	59	64.6074	64.1	87	61	66.8074	72.6	0.821739
20	70	LowCost	20.0342	81	59	62.297	63.9	82	59	62.697	66.7	0.531136
20	71	LowCost	20.5456	80	59	61.8782	59.8	84	59	63.4782	65.7	0.0776628
20	72	Touristic	19.802	81	59	63.0874	64.7	81	59	63.0874	64.7	0.132596
20	73	Touristic	21.7472	90	61	68.0448	70.9	95	63	71.0448	79.7	0.209537
20	74	Touristic	23.4184	101	63	73.4563	80.6	93	59	68.2563	69.4	0.610384
20	75	Touristic	22.1488	88	59	66.1919	65.2	91	59	67.3919	68.3	-0.236336
20	76	Express	22.021	88	59	65.4476	65.2	93	61	68.4476	68.7	-0.882389
20	77	Express	23.494	88	59	65.5167	59.9	88	59	65.5167	59.9	0.16946
20	78	Touristic	21.9786	93	61	68.9945	74	88	59	65.9945	65.2	-0.0608035
20	79	Express	20.7426	86	61	65.8753	69	86	61	65.8753	69	-0.0594466
20	80	Express	22.0449	82	59	63.0024	56.9	85	59	64.2024	61.6	0.257966
20	81	Touristic	21.1912	93	59	68.0746	76.3	91	59	67.2746	66.2	-0.975361
20	82	Touristic	22.3059	92	61	68.7407	72	99	63	72.5407	81.1	-0.523974
20	83	Touristic	22.1398	93	61	69.0557	74	88	59	66.0557	65.2	-0.050868
20	84	Touristic	23.2569	93	61	69.2505	69.5	90	59	67.0505	66.3	0.657474
20	85	Touristic	21.8379	89	61	67.4419	68.9	89	61	67.4419	68.9	0.144786
20	86	Touristic	21.8808	89	59	66.6905	68	97	61	70.8905	79.9	-0.0443674
20	87	Touristic	19.9617	89	61	67.5084	76.6	88	61	67.1084	74.6	-0.270947
20	88	Touristic	22.1922	88	59	65.8641	65.2	87	59	65.4641	62.4	-0.405672
20	89	Touristic	23.1484	90	59	67.0382	64.7	92	59	67.8382	65	-0.643795
20	90	Touristic	21.7064	86	59	65.2761	64.9	92	61	68.6761	71.2	-0.636975
20	91	Touristic	23.3835	94	61	69.6907	70.7	93	59	68.2907	67.8	-0.0674843
20	92	Express	20.9204	83	59	63.3719	62.6	86	59	64.5719	65.7	-0.286777
20	93	Express	24.109	81	59	62.5379	47.2	80	59	62.1379	45.2	0.000637134
20	94	Touristic	20.9389	87	59	65.7503	69.3	90	61	67.9503	72.5	-0.507855
20	95	Touristic	23.1678	90	59	66.9645	64.7	90	59	66.9645	64.7	-0.0158742
20	96	Express	21.9434	86	59	64.5248	62.8	84	59	63.7248	57.2	-0.700364
20	97	Touristic	22.215	92	61	68.6488	72	87	59	65.6488	63.2	-0.323229
20	98	Express	20.4052	80	61	63.2461	62	82	61	64.0461	63.1	-0.514415
20	99	Touristic	23.7651	93	59	68.293	66.5	94	61	69.693	74.7	0.943423
[truncated: 8,001 more rows]
